# Supplementary material for: Bis(2,6-diamino-3,5-dibromo­pyridinium) hexa­bromidostannate(IV)
Source: Acta Crystallogr Sect E Struct Rep Online. 2009 Apr 30;65(Pt 5):m583–4. doi: 10.1107/S1600536809015189 (PMC2977624; doi:10.1107/S1600536809015189)
Supplement: Supplementary file 1 [file e-65-0m583-sup1.cif]

##############################################################################
###                                                                        ###
###        Electronic paper (Acta Crystallographica Section E)             ###
###                                                                        ###
##############################################################################
#                                                                            #
# This CIF contains the data in a paper accepted for publication in Acta     #
# Crystallographica Section E. It conforms to the requirements of Notes      #
# for Authors for Section E, and has been peer reviewed under the auspices   #
# of the IUCr Commission on Journals.                                        #
#                                                                            #
# Full details of the Crystallographic Information File format               #
# are given in the paper "The Crystallographic Information File (CIF):       #
# a New Standard Archive File for Crystallography" by S. R. Hall, F. H.      #
# Allen and I. D. Brown [Acta Cryst. (1991), A47, 655-685].                  #
#                                                                            #
# The current version of the core CIF dictionary is obtainable from          #
# ftp://ftp.iucr.org/pub/cif_core.dic. The current version number is 2.4.    #
#                                                                            #
# Software is freely available for graphical display of the structure(s) in  #
# this CIF.  For information consult the CIF home page http://www.iucr.org/  #
# cif/home.html                                                              #
#                                                                            #
# This file may be used for bona fide research purposes within the           #
# scientific community so long as proper attribution is given to the journal # 
# article from which it was obtained.                                        #
#                                                                            #
##############################################################################
                                             
data_I
_audit_creation_method     SHELXL-97
_chemical_name_systematic
;
Bis(2,6-diamino-3,5-dibromopyridinium) hexabromidostannate(IV)
;
_chemical_name_common     '[3,5-DBr-2,6-DAmPyH]2.(SnBr6)'
_chemical_formula_moiety     '2(C5 H6 Br2 N3 +), Br6 Sn 2-'
_chemical_formula_sum     'C10 H12 Br10 N6 Sn'
_chemical_formula_iupac     '(C5 H6 Br2 N3)2 [Sn Br6]'
_chemical_formula_weight     1133.97
_chemical_melting_point     ?
_symmetry_cell_setting     'monoclinic'
_symmetry_space_group_name_H-M     'P 21/c'
_symmetry_space_group_name_Hall     '-P 2ybc'
loop_
    _symmetry_equiv_pos_as_xyz
    'x, y, z'
    '-x, y+1/2, -z+1/2'
    '-x, -y, -z'
    'x, -y-1/2, z-1/2'
_cell_length_a     8.3696(14)
_cell_length_b     16.720(2)
_cell_length_c     9.5814(15)
_cell_angle_alpha     90.00
_cell_angle_beta     112.556(12)
_cell_angle_gamma     90.00
_cell_volume     1238.3(3)
_cell_formula_units_Z     2
_cell_measurement_reflns_used     29
_cell_measurement_theta_min     5.69
_cell_measurement_theta_max     12.50
_cell_measurement_temperature     295(2)
_exptl_crystal_description     parallelepiped
_exptl_crystal_colour     yellow
_exptl_crystal_size_max     0.30
_exptl_crystal_size_mid     0.30
_exptl_crystal_size_min     0.20
_exptl_crystal_density_diffrn     3.042
_exptl_crystal_density_meas     ?
_exptl_crystal_density_method     'not measured'
_exptl_crystal_F_000     1028
_exptl_absorpt_coefficient_mu     17.177
_exptl_absorpt_correction_type     psi-scan
_exptl_absorpt_process_details     '(<i>XSCANS</i>; Bruker, 1996)'
_exptl_absorpt_correction_T_min     0.00746
_exptl_absorpt_correction_T_max     0.03510
_exptl_special_details
;
;
_diffrn_ambient_temperature     295(2)
_diffrn_radiation_type     MoK\a
_diffrn_radiation_wavelength     0.71073
_diffrn_radiation_source     'fine-focus sealed tube'
_diffrn_radiation_monochromator     graphite
_diffrn_measurement_device_type     'Bruker P4'
_diffrn_measurement_method     \w
_diffrn_detector_area_resol_mean     ?
_diffrn_reflns_number     2825
_diffrn_reflns_av_R_equivalents     0.0783
_diffrn_reflns_av_sigmaI/netI     0.0907
_diffrn_reflns_theta_min     2.44
_diffrn_reflns_theta_max     25.00
_diffrn_reflns_theta_full     25.00
_diffrn_measured_fraction_theta_max     0.995
_diffrn_measured_fraction_theta_full     0.995
_diffrn_reflns_limit_h_min     -9
_diffrn_reflns_limit_h_max     1
_diffrn_reflns_limit_k_min     -19
_diffrn_reflns_limit_k_max     1
_diffrn_reflns_limit_l_min     -10
_diffrn_reflns_limit_l_max     11
_diffrn_standards_number     3
_diffrn_standards_interval_count     97
_diffrn_standards_interval_time     ?
_diffrn_standards_decay_%     0.01
_refine_special_details
;
Refinement of <i>F</i>^2^ against ALL reflections. The weighted <i>R</i>-factor
<i>wR</i> and goodness of fit <i>S</i> are based on <i>F</i>^2^, conventional
<i>R</i>-factors <i>R</i> are based on <i>F</i>, with <i>F</i> set to zero for
negative <i>F</i>^2^. The threshold expression of <i>F</i>^2^ >
\s(<i>F</i>^2^) is used only for calculating <i>R</i>-factors(gt) <i>etc</i>.
and is not relevant to the choice of reflections for refinement.
<i>R</i>-factors based on <i>F</i>^2^ are statistically about twice as large
as those based on <i>F</i>, and <i>R</i>- factors based on ALL data will be
even larger.
;
_reflns_number_total     2162
_reflns_number_gt     1437
_reflns_threshold_expression     I>2\s(I)
_refine_ls_structure_factor_coef     Fsqd
_refine_ls_matrix_type     full
_refine_ls_R_factor_all     0.1017
_refine_ls_R_factor_gt     0.0587
_refine_ls_wR_factor_gt     0.1257
_refine_ls_wR_factor_ref     0.1460
_refine_ls_goodness_of_fit_ref     1.000
_refine_ls_restrained_S_all     1.000
_refine_ls_number_reflns     2162
_refine_ls_number_parameters     124
_refine_ls_number_restraints     0
_refine_ls_hydrogen_treatment     constr
_refine_ls_weighting_scheme     calc
_refine_ls_weighting_details
                 'calc w=1/[\s^2^(Fo^2^)+(0.0766P)^2^] where P=(Fo^2^+2Fc^2^)/3'
_atom_sites_solution_hydrogens     geom
_atom_sites_solution_primary     direct
_atom_sites_solution_secondary     difmap
_refine_ls_shift/su_max     0.000
_refine_ls_shift/su_mean     0.000
_refine_diff_density_max     0.968
_refine_diff_density_min     -1.625
_refine_ls_extinction_method     none
_refine_ls_extinction_coef     ?
loop_
    _atom_type_symbol
    _atom_type_description
    _atom_type_scat_dispersion_real
    _atom_type_scat_dispersion_imag
    _atom_type_scat_source
    'C' 'C' 0.0033 0.0016
                         'International Tables Vol C Tables 4.2.6.8 and 6.1.1.4'
    'H' 'H' 0.0000 0.0000
                         'International Tables Vol C Tables 4.2.6.8 and 6.1.1.4'
    'N' 'N' 0.0061 0.0033
                         'International Tables Vol C Tables 4.2.6.8 and 6.1.1.4'
    'Br' 'Br' -0.2901 2.4595
                         'International Tables Vol C Tables 4.2.6.8 and 6.1.1.4'
    'Sn' 'Sn' -0.6537 1.4246
                         'International Tables Vol C Tables 4.2.6.8 and 6.1.1.4'
_computing_data_collection     'XSCANS (Bruker, 1996)'
_computing_cell_refinement     'XSCANS (Bruker, 1996)'
_computing_data_reduction     'SHELXTL (Sheldrick, 2008)'
_computing_structure_solution     'SHELXS97 (Sheldrick, 2008)'
_computing_structure_refinement     'SHELXL97 (Sheldrick, 2008)'
_computing_molecular_graphics     'SHELXTL (Sheldrick, 2008)'
_computing_publication_material     'SHELXTL (Sheldrick, 2008)'
loop_
    _atom_site_type_symbol
    _atom_site_label
    _atom_site_fract_x
    _atom_site_fract_y
    _atom_site_fract_z
    _atom_site_U_iso_or_equiv
    _atom_site_adp_type
    _atom_site_calc_flag
    _atom_site_refinement_flags
    _atom_site_occupancy
    _atom_site_disorder_assembly
    _atom_site_disorder_group
    Sn Sn1 1.0000 0.5000 0.5000 0.0284(3) Uani d S 1 . .
    Br Br1 1.06913(19) 0.61962(8) 0.68737(17) 0.0445(4) Uani d . 1 . .
    Br Br2 1.03622(19) 0.59582(8) 0.30353(17) 0.0447(4) Uani d . 1 . .
    Br Br3 0.66959(17) 0.53289(8) 0.39554(18) 0.0423(4) Uani d . 1 . .
    Br Br4 0.7063(2) 0.32003(9) -0.12875(19) 0.0510(5) Uani d . 1 . .
    Br Br5 0.2397(2) 0.45315(8) 0.10813(18) 0.0483(4) Uani d . 1 . .
    N N1 0.3496(13) 0.2261(5) 0.0181(12) 0.032(3) Uani d . 1 . .
    H H1 0.3148 0.1789 0.0281 0.039 Uiso calc R 1 . .
    N N2 0.5374(16) 0.1644(6) -0.0743(13) 0.047(3) Uani d . 1 . .
    H H2A 0.6200 0.1663 -0.1066 0.056 Uiso calc R 1 . .
    H H2B 0.4940 0.1190 -0.0650 0.056 Uiso calc R 1 . .
    N N3 0.1518(14) 0.2743(6) 0.1119(13) 0.044(3) Uani d . 1 . .
    H H3A 0.1211 0.2259 0.1191 0.053 Uiso calc R 1 . .
    H H3B 0.1029 0.3134 0.1386 0.053 Uiso calc R 1 . .
    C C1 0.4759(17) 0.2325(7) -0.0381(15) 0.034(3) Uani d . 1 . .
    C C2 0.5364(17) 0.3061(7) -0.0492(17) 0.036(3) Uani d . 1 . .
    C C3 0.4653(17) 0.3720(8) -0.0099(15) 0.040(4) Uani d . 1 . .
    H H3 0.5047 0.4227 -0.0212 0.048 Uiso calc R 1 . .
    C C4 0.3354(18) 0.3649(7) 0.0466(15) 0.034(3) Uani d . 1 . .
    C C5 0.2745(17) 0.2888(8) 0.0595(15) 0.039(3) Uani d . 1 . .
loop_
    _atom_site_aniso_label
    _atom_site_aniso_U_11
    _atom_site_aniso_U_22
    _atom_site_aniso_U_33
    _atom_site_aniso_U_12
    _atom_site_aniso_U_13
    _atom_site_aniso_U_23
    Sn1 0.0293(7) 0.0234(6) 0.0365(8) 0.0000(5) 0.0169(6) -0.0002(5)
    Br1 0.0485(9) 0.0374(7) 0.0537(10) -0.0074(7) 0.0264(8) -0.0159(7)
    Br2 0.0494(9) 0.0430(8) 0.0499(10) -0.0016(7) 0.0279(8) 0.0093(7)
    Br3 0.0271(7) 0.0319(7) 0.0677(10) 0.0009(6) 0.0180(7) -0.0014(7)
    Br4 0.0472(9) 0.0493(9) 0.0706(11) -0.0030(8) 0.0381(9) -0.0045(8)
    Br5 0.0480(9) 0.0333(7) 0.0680(11) 0.0059(7) 0.0272(9) -0.0091(7)
    N1 0.037(6) 0.018(5) 0.055(8) -0.003(5) 0.032(6) -0.002(5)
    N2 0.061(9) 0.029(6) 0.059(8) 0.003(6) 0.032(7) -0.011(6)
    N3 0.042(7) 0.035(6) 0.069(9) -0.014(6) 0.037(7) -0.017(6)
    C1 0.035(8) 0.024(6) 0.042(9) 0.007(6) 0.012(7) -0.002(6)
    C2 0.037(8) 0.016(6) 0.063(9) 0.004(6) 0.028(7) 0.001(6)
    C3 0.038(9) 0.032(7) 0.048(9) -0.018(7) 0.015(8) 0.007(6)
    C4 0.049(9) 0.017(6) 0.034(8) -0.002(6) 0.013(7) -0.004(5)
    C5 0.032(8) 0.046(8) 0.030(8) -0.003(7) 0.004(6) -0.012(6)
_geom_special_details
;
All e.s.d.'s (except the e.s.d. in the dihedral angle between two l.s. planes)
are estimated using the full covariance matrix. The cell e.s.d.'s are taken
into account individually in the estimation of e.s.d.'s in distances, angles
and torsion angles; correlations between e.s.d.'s in cell parameters are only
used when they are defined by crystal symmetry. An approximate (isotropic)
treatment of cell e.s.d.'s is used for estimating e.s.d.'s involving l.s.
planes.
;
loop_
    _geom_bond_atom_site_label_1
    _geom_bond_atom_site_label_2
    _geom_bond_site_symmetry_2
    _geom_bond_distance
    _geom_bond_publ_flag
    Sn1 Br1 . 2.6002(13) yes
    Sn1 Br1 3_766 2.6002(13) ?
    Sn1 Br2 . 2.5768(14) yes
    Sn1 Br2 3_766 2.5768(14) ?
    Sn1 Br3 . 2.6131(14) yes
    Sn1 Br3 3_766 2.6131(14) ?
    N1 C5 . 1.357(15) ?
    N1 H1 . 0.8600 ?
    N2 H2A . 0.8600 ?
    N2 H2B . 0.8600 ?
    N3 C5 . 1.328(16) ?
    N3 H3A . 0.8600 ?
    N3 H3B . 0.8600 ?
    C1 N1 . 1.362(16) ?
    C1 N2 . 1.349(15) ?
    C1 C2 . 1.350(17) ?
    C2 Br4 . 1.868(12) ?
    C2 C3 . 1.372(18) ?
    C3 C4 . 1.392(18) ?
    C3 H3 . 0.9300 ?
    C4 Br5 . 1.878(12) ?
    C4 C5 . 1.394(18) ?
loop_
    _geom_angle_atom_site_label_1
    _geom_angle_atom_site_label_2
    _geom_angle_atom_site_label_3
    _geom_angle_site_symmetry_1
    _geom_angle_site_symmetry_3
    _geom_angle
    _geom_angle_publ_flag
    Br1 Sn1 Br1 . 3_766 180.0 ?
    Br1 Sn1 Br3 3_766 . 88.56(5) yes
    Br1 Sn1 Br3 . 3_766 88.56(5) ?
    Br1 Sn1 Br3 . . 91.44(5) yes
    Br1 Sn1 Br3 3_766 3_766 91.44(5) ?
    Br2 Sn1 Br1 . . 88.21(5) yes
    Br2 Sn1 Br1 3_766 3_766 88.21(5) ?
    Br2 Sn1 Br1 3_766 . 91.79(5) yes
    Br2 Sn1 Br1 . 3_766 91.79(5) ?
    Br2 Sn1 Br2 3_766 . 180.0 ?
    Br2 Sn1 Br3 . . 89.60(5) yes
    Br2 Sn1 Br3 3_766 3_766 89.61(5) ?
    Br2 Sn1 Br3 3_766 . 90.39(5) yes
    Br2 Sn1 Br3 . 3_766 90.39(5) ?
    Br3 Sn1 Br3 3_766 . 180.0 ?
    C1 N1 H1 . . 117.6 ?
    C5 N1 C1 . . 124.9(10) ?
    C5 N1 H1 . . 117.6 ?
    C1 N2 H2A . . 120.0 ?
    C1 N2 H2B . . 120.0 ?
    H2A N2 H2B . . 120.0 ?
    C5 N3 H3A . . 120.0 ?
    C5 N3 H3B . . 120.0 ?
    H3A N3 H3B . . 120.0 ?
    N2 C1 C2 . . 123.9(12) ?
    N2 C1 N1 . . 117.8(11) ?
    C2 C1 N1 . . 118.3(10) ?
    C1 C2 Br4 . . 120.9(9) ?
    C1 C2 C3 . . 119.7(11) ?
    C3 C2 Br4 . . 119.3(9) ?
    C2 C3 C4 . . 121.6(11) ?
    C2 C3 H3 . . 119.2 ?
    C4 C3 H3 . . 119.2 ?
    C3 C4 Br5 . . 123.1(9) ?
    C3 C4 C5 . . 118.6(11) ?
    C5 C4 Br5 . . 118.3(10) ?
    N1 C5 C4 . . 116.9(12) ?
    N3 C5 N1 . . 118.8(12) ?
    N3 C5 C4 . . 124.2(12) ?
loop_
    _geom_torsion_atom_site_label_1
    _geom_torsion_atom_site_label_2
    _geom_torsion_atom_site_label_3
    _geom_torsion_atom_site_label_4
    _geom_torsion_site_symmetry_1
    _geom_torsion_site_symmetry_2
    _geom_torsion_site_symmetry_3
    _geom_torsion_site_symmetry_4
    _geom_torsion
    _geom_torsion_publ_flag
    N2 C1 N1 C5 . . . . -179.9(12) ?
    C2 C1 N1 C5 . . . . 2(2) ?
    N2 C1 C2 C3 . . . . 179.9(14) ?
    N1 C1 C2 C3 . . . . -3(2) ?
    N2 C1 C2 Br4 . . . . 4(2) ?
    N1 C1 C2 Br4 . . . . -178.7(10) ?
    C1 C2 C3 C4 . . . . 2(2) ?
    Br4 C2 C3 C4 . . . . 178.5(11) ?
    C2 C3 C4 C5 . . . . -2(2) ?
    C2 C3 C4 Br5 . . . . 177.8(11) ?
    C1 N1 C5 N3 . . . . 179.6(13) ?
    C1 N1 C5 C4 . . . . -2(2) ?
    C3 C4 C5 N3 . . . . 179.8(13) ?
    Br5 C4 C5 N3 . . . . 0.4(19) ?
    C3 C4 C5 N1 . . . . 1.2(19) ?
    Br5 C4 C5 N1 . . . . -178.2(9) ?
loop_
    _geom_hbond_atom_site_label_D
    _geom_hbond_atom_site_label_H
    _geom_hbond_atom_site_label_A
    _geom_hbond_site_symmetry_A
    _geom_hbond_distance_DH
    _geom_hbond_distance_HA
    _geom_hbond_distance_DA
    _geom_hbond_angle_DHA
    N1 H1 Br3 2_645 0.86 2.54 3.354(9) 159.1
    N2 H2B Br3 2_645 0.86 2.88 3.612(12) 144.1
    N3 H3A Br2 2_645 0.86 2.79 3.608(10) 160.4
    N3 H3B Br1 3_666 0.86 2.82 3.604(10) 152.5
data_global
_journal_date_recd_electronic     2009-04-16
_journal_date_accepted     2009-04-23
_journal_name_full     'Acta Crystallographica, Section E'
_journal_year     2009
_journal_volume     65
_journal_issue      5
_journal_page_first     m583
_journal_page_last     m584
_journal_paper_category     QM
_journal_coeditor_code     HK2669
_publ_contact_author_name     'Basem Fares Ali'
_publ_contact_author_address
;
Department of Chemistry,
Al al-Bayt University,
Mafraq 25113
Jordan
;
_publ_contact_author_email     bfali@aabu.edu.jo
_publ_contact_author_fax     '962 2 6297025'
_publ_contact_author_phone     '962 2 6297000 ext 2142'
_publ_section_title
;
Bis(2,6-diamino-3,5-dibromopyridinium) hexabromidostannate(IV)
;
loop_
    _publ_author_name
    _publ_author_footnote
    _publ_author_address
    'Al-Far, Rawhi H.' .
;
Faculty of Information Technology and Science,
Al-Balqa'a Applied University,
Salt
Jordan
;
    'Haddad, Salim F.' .
;
Department of Chemistry,
University of Jordan,
Amman
Jordan
;
    'Ali, Basem Fares' .
;
Department of Chemistry,
Al al-Bayt University,
Mafraq 25113
Jordan
;
