# Supplementary material for: Bis(2,6-diamino-3,5-dibromo­pyridinium) hexa­bromidostannate(IV)
Source: Acta Crystallogr Sect E Struct Rep Online. 2009 Apr 30;65(Pt 5):m583–4. doi: 10.1107/S1600536809015189 (PMC2977624; doi:10.1107/S1600536809015189)
Supplement: Supplementary file 2 [file e-65-0m583-Isup2.hkl]

# 
# h,k,l, Fc-squared, Fo-squared, sigma(Fo-squared) and status flag 
# 
data_I
_shelx_title ' fa186sh in P2(1)/c' 
_shelx_refln_list_code          4 
_shelx_F_calc_maximum      520.15 
_exptl_crystal_F_000      1028.00 
_reflns_d_resolution_high  0.8409 
 
loop_ 
 _symmetry_equiv_pos_as_xyz 
 'x, y, z' 
 '-x, y+1/2, -z+1/2' 
 '-x, -y, -z' 
 'x, -y-1/2, z-1/2' 
 
_cell_length_a     8.3696 
_cell_length_b    16.7202 
_cell_length_c     9.5814 
_cell_angle_alpha  90.000 
_cell_angle_beta  112.556 
_cell_angle_gamma  90.000 
 
_shelx_F_squared_multiplier     1.000 
 
loop_ 
 _refln_index_h 
 _refln_index_k 
 _refln_index_l 
 _refln_F_squared_calc 
 _refln_F_squared_meas 
 _refln_F_squared_sigma 
 _refln_observed_status 
   1   0   0    19826.35    19192.30    378.08 o 
   2   0   0      407.46      446.53     83.52 o 
   3   0   0    90046.35    82454.90   1537.15 o 
   4   0   0    31984.31    33348.18   1037.61 o 
   5   0   0     4254.66     4736.72    228.08 o 
   6   0   0     2498.12     2422.17    197.56 o 
   7   0   0       20.48      -35.34    240.93 o 
   8   0   0      406.08      165.44    322.85 o 
   9   0   0      963.36      292.33    306.79 o 
   1   1   0      832.79      851.92     71.41 o 
   2   1   0     3106.16     3638.56    465.00 o 
   3   1   0     5137.02     5003.87    356.58 o 
   4   1   0    15108.28    14657.26    991.84 o 
   5   1   0     8369.06     7908.33    425.65 o 
   6   1   0        1.43       42.14    105.61 o 
   7   1   0      905.83      786.12    220.38 o 
   8   1   0     1399.89     1467.77    498.73 o 
   9   1   0      423.81      444.63    204.47 o 
   0   2   0    28187.29    29926.95    520.41 o 
   1   2   0    26406.73    23827.70    452.47 o 
   2   2   0      804.00      787.04    107.62 o 
   3   2   0    21945.08    24104.43    936.42 o 
   4   2   0     6412.46     7036.82    250.57 o 
   5   2   0     7267.62     7989.30    297.15 o 
   6   2   0     2138.12     2243.88    223.26 o 
   7   2   0      459.08      570.21    260.21 o 
   8   2   0      651.14      401.55    351.76 o 
   9   2   0     3853.08     3181.91    525.23 o 
   1   3   0     6288.30     6445.19    525.23 o 
   2   3   0    31406.90    27933.64    960.51 o 
   3   3   0    44136.02    42214.47   1244.81 o 
   4   3   0     5282.36     5652.26    247.36 o 
   5   3   0     4133.91     5014.59    256.99 o 
   6   3   0     3534.02     4105.48    244.14 o 
   7   3   0      798.41     1392.59    350.15 o 
   8   3   0     1726.45     1558.03    424.04 o 
   9   3   0       11.11      -96.37    342.12 o 
   0   4   0       27.20       65.85     51.40 o 
   1   4   0    12143.73    12982.20    576.63 o 
   2   4   0    19597.61    17596.05    819.17 o 
   3   4   0     1400.16     1143.62    133.32 o 
   4   4   0      716.26      697.10    157.41 o 
   5   4   0     2729.70     3178.69    224.87 o 
   6   4   0     8941.49    10331.16    330.88 o 
   7   4   0     1986.71     2128.23    345.34 o 
   8   4   0     2782.09     2692.01    382.28 o 
   9   4   0     3291.73     2862.27    436.89 o 
   1   5   0    86064.64    85696.09   4144.83 o 
   2   5   0     2892.17     3108.02    141.35 o 
   3   5   0     4804.35     4614.65    207.20 o 
   4   5   0     9696.24     9995.46    326.06 o 
   5   5   0     1088.47     1302.64    195.96 o 
   6   5   0       95.28      229.69    165.44 o 
   7   5   0      292.38      525.23    287.51 o 
   8   5   0      948.63     1048.86    581.45 o 
   0   6   0     4393.56     4829.88    165.44 o 
   1   6   0     7397.27     8311.01    738.86 o 
   2   6   0     3934.02     4187.40    165.44 o 
   3   6   0     8054.91     7504.22    271.45 o 
   4   6   0     1234.04     1357.25    167.05 o 
   5   6   0      796.32     1019.94    179.90 o 
   6   6   0     3789.00     4397.81    375.85 o 
   7   6   0     3855.54     4654.80    435.28 o 
   8   6   0       82.79     -282.69    282.69 o 
   1   7   0    12060.22    13903.63   1262.48 o 
   2   7   0     6817.24     7783.70    253.78 o 
   3   7   0     3539.17     3586.67    192.75 o 
   4   7   0    11240.25    10764.83    372.64 o 
   5   7   0     2668.10     2746.62    218.44 o 
   6   7   0    10280.79    10594.58    518.81 o 
   7   7   0      325.05      191.14    287.51 o 
   8   7   0     1162.13     1627.09    354.97 o 
   0   8   0      786.33      862.54    101.19 o 
   1   8   0    25926.45    27393.18   2621.34 o 
   2   8   0    54966.54    58874.10   1204.66 o 
   3   8   0     1973.45     2295.28    162.23 o 
   4   8   0      515.54      387.10    139.74 o 
   5   8   0     2378.94     3098.38    228.08 o 
   6   8   0     1122.10     1508.23    332.49 o 
   7   8   0      212.88      194.35    385.49 o 
   8   8   0       22.24      138.13    321.24 o 
   1   9   0    26607.76    28141.79   2078.44 o 
   2   9   0     9378.03    10602.61    337.30 o 
   3   9   0     2352.99     2088.08    173.47 o 
   4   9   0     6258.73     6503.55    260.21 o 
   5   9   0       11.03      147.77    239.33 o 
   6   9   0      230.75      284.30    292.33 o 
   7   9   0     2619.89     2565.12    404.77 o 
   8   9   0      110.43      223.26    316.42 o 
   0  10   0     3264.65     3577.03    160.62 o 
   1  10   0    24002.98    24691.48    491.41 o 
   2  10   0    33827.68    36374.28    828.81 o 
   3  10   0     7263.71     7539.56    242.54 o 
   4  10   0     1396.27     1132.38    162.23 o 
   5  10   0      973.58      896.27    252.18 o 
   6  10   0      774.72     1829.48    522.02 o 
   7  10   0     2135.42     3440.51    395.13 o 
   1  11   0      643.91      452.11     85.18 o 
   2  11   0    11009.71    12306.80    469.01 o 
   3  11   0     3296.16     3358.59    194.35 o 
   4  11   0       23.43      -80.31    125.28 o 
   5  11   0     4458.72     4751.18    393.52 o 
   6  11   0     1296.22     1779.68    356.58 o 
   7  11   0      293.85      300.36    334.09 o 
   0  12   0     4205.86     4478.12    186.32 o 
   1  12   0     2108.76     2309.11    108.43 o 
   2  12   0    10397.55    12170.27    457.77 o 
   3  12   0      690.06      939.63    144.56 o 
   4  12   0     1733.76     1496.99    244.14 o 
   5  12   0     2977.21     2953.82    395.13 o 
   6  12   0     2263.92     2981.13    388.70 o 
   7  12   0     4109.06     4579.31    520.41 o 
   1  13   0     5029.07     5028.06    140.18 o 
   2  13   0       39.97     -117.25    117.25 o 
   3  13   0     1080.78     1079.37    231.29 o 
   4  13   0      195.78      208.81    207.20 o 
   5  13   0     2694.23     3376.26    420.83 o 
   6  13   0        0.75      263.42    401.55 o 
   0  14   0    12594.81    11873.12    382.28 o 
   1  14   0      996.96     1132.09    142.53 o 
   2  14   0     6839.45     6872.98    342.12 o 
   3  14   0     1810.97     2287.25    268.24 o 
   4  14   0       62.02      -24.09    215.23 o 
   5  14   0     4769.74     6044.18    446.53 o 
   6  14   0      315.11      504.35    359.79 o 
   1  15   0      180.57      187.55    154.79 o 
   2  15   0        8.15       22.49    200.78 o 
   3  15   0     1741.15     1354.04    258.60 o 
   4  15   0     2859.19     1607.82    311.61 o 
   5  15   0      184.66       12.85    289.12 o 
   6  15   0      560.88      795.08    387.10 o 
   0  16   0      121.65      232.90    200.78 o 
   1  16   0     1781.22     1807.89    183.42 o 
   2  16   0     1167.90     1040.83    276.27 o 
   3  16   0      126.75      624.82    236.11 o 
   4  16   0     1348.14     1354.04    301.97 o 
   5  16   0      168.92      186.32    319.64 o 
   1  17   0     3090.95     2714.71    214.52 o 
   2  17   0      192.72      131.71    260.21 o 
   3  17   0     1667.20     1649.58    338.91 o 
   4  17   0        6.27      550.93    473.83 o 
   0  18   0     1322.48     1015.13    268.24 o 
   1  18   0     2994.81     2554.65    220.64 o 
   2  18   0      756.46      438.50    261.81 o 
   3  18   0       28.14     -256.99    256.99 o 
   1  19   0     2006.90     1801.15    235.58 o 
   2  19   0       76.28     -195.96    287.51 o 
  -9   1   1       31.97     -183.60    337.30 o 
  -8   1   1     3886.15     3484.52    240.57 o 
  -7   1   1      802.68      668.77    180.70 o 
  -6   1   1     9492.97     9516.14    328.47 o 
  -5   1   1     3829.33     3604.45    139.20 o 
  -4   1   1      123.60       86.56    121.27 o 
  -3   1   1    75654.32    67155.69    904.97 o 
  -2   1   1    30046.41    30924.30   1788.52 o 
  -1   1   1     7405.13     8178.16    172.06 o 
   1   1   1    23558.27    21499.10   1108.64 o 
   2   1   1    44678.46    41331.31   6213.63 o 
   3   1   1     5879.68     5091.13    406.37 o 
   4   1   1     3370.83     3341.70    415.21 o 
   5   1   1     8698.17     8447.06    457.77 o 
   6   1   1    13153.17    13042.55    628.83 o 
   7   1   1       48.45      -67.89    280.28 o 
   8   1   1      699.48      416.89    289.12 o 
  -9   2   1      501.96      218.44    354.97 o 
  -8   2   1      148.31      179.90    258.60 o 
  -7   2   1     1364.33     1085.80    303.57 o 
  -6   2   1    19886.65    19891.33    695.49 o 
  -5   2   1     7658.18     8087.28    284.30 o 
  -4   2   1      191.13      367.82    114.04 o 
  -3   2   1    31932.99    33590.71   1117.92 o 
  -2   2   1     9902.03     9505.56    391.92 o 
  -1   2   1      261.06      303.25     29.53 o 
   0   2   1      906.80     1090.57     43.90 o 
   1   2   1     1435.46     1447.08    141.35 o 
   2   2   1    10209.70    11625.76    456.16 o 
   3   2   1     2753.60     2916.88    173.47 o 
   4   2   1     2965.71     3381.08    208.81 o 
   5   2   1     3928.84     4254.86    239.33 o 
   6   2   1      517.41      507.56    165.44 o 
   7   2   1     3363.13     3111.23    364.61 o 
   8   2   1        4.76       27.31    310.00 o 
  -9   3   1      614.85      949.27    346.94 o 
  -8   3   1      122.82      118.86    346.94 o 
  -7   3   1    14987.45    16937.51    578.24 o 
  -6   3   1     4503.90     4897.34    253.78 o 
  -5   3   1     9081.80     9601.94    324.45 o 
  -4   3   1     8828.73     9756.13    345.34 o 
  -3   3   1    15130.91    15458.19    528.44 o 
  -2   3   1    16908.97    17477.19    780.62 o 
  -1   3   1     4082.10     4384.40    246.55 o 
   0   3   1    28537.54    28371.94   2520.15 o 
   1   3   1     5938.24     5935.04    177.49 o 
   2   3   1    12352.18    13142.03    526.84 o 
   3   3   1    40975.85    42225.71   1209.48 o 
   4   3   1     1112.57     1069.74    168.65 o 
   5   3   1     1434.02     1522.69    199.17 o 
   6   3   1    19793.11    22793.76    648.91 o 
   7   3   1      154.96      379.07    289.12 o 
   8   3   1      167.63      173.47    345.34 o 
  -9   4   1      377.17      178.29    310.00 o 
  -8   4   1       50.76      152.59    284.30 o 
  -7   4   1     2392.73     3650.92    354.97 o 
  -6   4   1     3901.37     3986.62    252.18 o 
  -5   4   1    17372.83    19033.61    787.04 o 
  -4   4   1     2451.15     2611.70    192.75 o 
  -3   4   1     1258.10     1257.66    123.68 o 
  -2   4   1    30699.65    35365.58    954.09 o 
  -1   4   1    20496.95    21358.92   1121.14 o 
   0   4   1      362.27      416.89     45.15 o 
   1   4   1     1681.16     1544.75     70.16 o 
   2   4   1    11409.78    10536.75    379.07 o 
   3   4   1    11718.61    11036.28    366.22 o 
   4   4   1     1679.39     2141.08    202.38 o 
   5   4   1     3144.63     3774.60    240.93 o 
   6   4   1     2701.48     2658.28    326.06 o 
   7   4   1      168.87      242.54    268.24 o 
   8   4   1      765.83      502.74    335.70 o 
  -9   5   1     7029.24     6021.69    557.36 o 
  -8   5   1     1399.23     1591.76    334.09 o 
  -7   5   1     2333.63     2100.93    353.37 o 
  -6   5   1    20318.12    23322.20    708.34 o 
  -5   5   1     3068.13     3149.78    229.69 o 
  -4   5   1      149.85      101.19    134.92 o 
  -3   5   1     6238.16     5838.58    213.63 o 
  -1   5   1     5403.33     6150.80    397.54 o 
   0   5   1       29.47       90.56     48.99 o 
   1   5   1     1432.92     1366.47    104.40 o 
   2   5   1     8014.77     8137.07    271.45 o 
   3   5   1      838.61      713.16    139.74 o 
   4   5   1      202.36      181.50    183.11 o 
   5   5   1     5243.94     5971.90    285.91 o 
   6   5   1      773.17      888.24    285.91 o 
   7   5   1      567.76      605.54    366.22 o 
   8   5   1      385.68      237.72    316.42 o 
  -9   6   1      300.19      570.21    343.73 o 
  -8   6   1     1097.23     1435.95    337.30 o 
  -7   6   1    11317.84    11632.19    552.54 o 
  -6   6   1     1656.48     1667.25    215.23 o 
  -5   6   1     1754.57     2184.45    197.56 o 
  -4   6   1    37552.04    34095.07   1040.83 o 
  -3   6   1      440.51      383.88    115.65 o 
  -2   6   1    13794.28    16042.85    673.00 o 
  -1   6   1     3522.69     3802.59    125.28 o 
   0   6   1     5372.48     5887.71    152.20 o 
   1   6   1     1546.80     1668.25     77.48 o 
   2   6   1     3442.25     3973.77    178.29 o 
   3   6   1    25011.03    23759.09    917.15 o 
   4   6   1     1036.17     1055.28    176.68 o 
   5   6   1    13581.22    14616.53    621.60 o 
   6   6   1        6.78     -142.95    273.06 o 
   7   6   1     1956.72     1741.13    367.82 o 
   8   6   1     3487.67     3593.10    538.08 o 
  -8   7   1      965.93      840.05    332.49 o 
  -7   7   1     1944.22     1129.17    335.70 o 
  -6   7   1     1836.10     1786.11    319.64 o 
  -5   7   1    10395.97     9889.45    322.85 o 
  -4   7   1    15481.15    15985.02    700.31 o 
  -3   7   1     5485.91     5705.27    212.02 o 
  -2   7   1     6127.40     7023.97    247.36 o 
  -1   7   1    26949.53    29216.21    555.94 o 
   0   7   1    14767.48    16287.15   1211.89 o 
   1   7   1      332.26      301.32     68.26 o 
   2   7   1      441.35      481.86    114.04 o 
   3   7   1      111.20      109.22    139.74 o 
   4   7   1      738.48      783.83    168.65 o 
   5   7   1      221.27      566.99    168.65 o 
   6   7   1      177.52      435.28    337.30 o 
   7   7   1      207.15      147.77    348.55 o 
   8   7   1      339.93     -234.51    334.09 o 
  -8   8   1     1017.98      685.85    366.22 o 
  -7   8   1     2831.33     3146.57    375.85 o 
  -6   8   1     1764.47     1848.75    329.27 o 
  -5   8   1      408.75      399.95    155.80 o 
  -4   8   1    29853.76    31023.99    827.20 o 
  -1   8   1    13650.11    13904.90    424.07 o 
   0   8   1      274.53      285.31     62.34 o 
   1   8   1     1796.38     1775.99    276.27 o 
   2   8   1     8156.75     8758.67    285.91 o 
   3   8   1     1398.52     1344.40    162.23 o 
   4   8   1      104.07       33.73    142.95 o 
   5   8   1    10291.06    10776.08    481.86 o 
   6   8   1      401.47      457.77    316.42 o 
   7   8   1     1423.67     1938.70    393.52 o 
   8   8   1      260.55       30.52    464.20 o 
  -8   9   1      216.36      758.13    414.40 o 
  -7   9   1      340.70      199.17    318.03 o 
  -6   9   1      213.42      136.53    265.02 o 
  -5   9   1     6191.79     6702.72    266.63 o 
  -4   9   1    18030.60    18591.91    595.90 o 
  -3   9   1     2444.08     2574.76    162.23 o 
  -2   9   1     1891.19     2097.71    139.74 o 
  -1   9   1    32108.86    32864.11    575.71 o 
   0   9   1    27287.32    27746.28   1117.12 o 
   1   9   1      543.94      690.97     81.75 o 
   2   9   1       23.89      149.38    125.28 o 
   3   9   1     9393.56     9698.31    297.15 o 
   4   9   1     3928.61     4158.48    236.11 o 
   5   9   1       19.00     -228.08    255.39 o 
   6   9   1       49.83      -69.07    260.21 o 
   7   9   1     1538.56     1556.42    401.55 o 
  -8  10   1     1860.30     1943.52    416.01 o 
  -7  10   1      703.92     1052.07    329.27 o 
  -6  10   1      782.61     1145.23    372.64 o 
  -5  10   1     7477.53     8263.96    412.80 o 
  -4  10   1      746.03      936.42    152.59 o 
  -3  10   1     1405.25     1675.28    149.38 o 
  -2  10   1      515.02      652.12    120.47 o 
  -1  10   1     3373.12     3543.93    115.28 o 
   0  10   1     9757.55     9872.89    394.33 o 
   1  10   1    10525.76    10425.42    565.39 o 
   2  10   1     4445.25     4953.56    207.20 o 
   3  10   1        6.63      -19.27    122.07 o 
   4  10   1     1183.98     1217.51    168.65 o 
   5  10   1      524.73      265.02    289.12 o 
   6  10   1     3012.34     2823.72    387.10 o 
   7  10   1      286.84     1130.77    380.67 o 
  -7  11   1     1581.81     1874.45    422.43 o 
  -6  11   1      255.98      451.35    326.06 o 
  -5  11   1     6512.27     7411.06    398.34 o 
  -4  11   1      570.52      419.22    138.13 o 
  -3  11   1     4839.78     4929.47    200.78 o 
  -2  11   1     3959.40     3938.43    184.71 o 
  -1  11   1     3695.28     3986.51    210.41 o 
   0  11   1     1520.00     1576.25    101.61 o 
   1  11   1    16657.71    16593.15    837.64 o 
   2  11   1     1371.64     1154.87    152.59 o 
   3  11   1     1771.68     1999.73    175.08 o 
   4  11   1    27557.82    29369.59    671.40 o 
   5  11   1     7695.84     8978.73    483.47 o 
   6  11   1        6.36     -104.40    311.61 o 
   7  11   1     3832.02     4082.99    480.26 o 
  -7  12   1        7.51      125.28    308.39 o 
  -6  12   1     2816.48     3980.19    393.52 o 
  -5  12   1      146.38      366.22    265.02 o 
  -4  12   1      483.67      472.23    187.93 o 
  -3  12   1    11288.36    12020.89    416.01 o 
  -2  12   1      191.19      242.54    115.65 o 
  -1  12   1     4491.62     5015.04    463.39 o 
   0  12   1     9647.21    10213.37    318.93 o 
   1  12   1     4594.44     4638.44    459.38 o 
   2  12   1     4113.51     4579.31    205.60 o 
   3  12   1       74.01      303.57    210.41 o 
   4  12   1     2542.53     2849.42    298.76 o 
   5  12   1      203.53      282.69    308.39 o 
   6  12   1       20.14      346.94    419.22 o 
  -7  13   1      119.52       73.89    334.09 o 
  -6  13   1      412.12      700.31    316.42 o 
  -5  13   1     3640.06     4455.63    380.67 o 
  -4  13   1     1686.73     1206.27    261.81 o 
  -3  13   1     4658.54     4550.40    293.94 o 
  -2  13   1       20.21      154.20    112.43 o 
  -1  13   1      181.02      174.29     84.47 o 
   0  13   1     3326.67     3235.45    125.93 o 
   1  13   1      734.36      658.98     93.65 o 
   2  13   1     1453.23     1347.61    237.72 o 
   3  13   1     4225.31     4805.79    314.82 o 
   4  13   1    15566.57    16783.31    586.27 o 
   5  13   1      625.89      917.15    337.30 o 
   6  13   1       78.31     -334.09    334.09 o 
  -6  14   1     1087.98     1240.00    364.61 o 
  -5  14   1       49.95      594.30    277.87 o 
  -4  14   1      192.02      290.72    226.48 o 
  -3  14   1     3377.77     3487.09    282.69 o 
  -2  14   1      830.01      986.21    199.17 o 
  -1  14   1      614.98      676.53    137.88 o 
   0  14   1     9615.26     9970.39    252.07 o 
   1  14   1    12839.07    12484.21    372.64 o 
   2  14   1      310.06      131.71    205.60 o 
   3  14   1      509.05      603.94    228.08 o 
   4  14   1     1028.08      999.06    289.12 o 
   5  14   1      117.22     -404.77    404.77 o 
   6  14   1       73.80      -28.91    338.91 o 
  -6  15   1       24.81      534.87    329.27 o 
  -5  15   1     8020.07     8263.96    496.32 o 
  -4  15   1     3021.65     2847.81    321.24 o 
  -3  15   1      284.66      383.88    226.48 o 
  -2  15   1     4074.50     3758.54    298.76 o 
  -1  15   1     4988.83     4496.85    215.79 o 
   0  15   1      171.26      133.12    149.31 o 
   1  15   1     4787.00     4374.25    434.48 o 
   2  15   1      336.90      427.25    226.48 o 
   3  15   1      152.13      -99.59    247.36 o 
   4  15   1      799.11     1076.16    287.51 o 
   5  15   1       15.53     -210.41    301.97 o 
  -5  16   1      557.20      668.18    313.21 o 
  -4  16   1      950.98      579.84    273.06 o 
  -3  16   1      332.66      279.48    210.41 o 
  -2  16   1      881.33     1469.68    236.11 o 
  -1  16   1       37.67      -77.27    243.34 o 
   0  16   1      469.05      486.26    174.27 o 
   1  16   1      664.41      741.24    303.57 o 
   2  16   1      664.80      801.50    240.93 o 
   3  16   1     1074.87      978.18    285.91 o 
   4  16   1      163.04      607.15    295.54 o 
   5  16   1      779.93      843.26    358.19 o 
  -5  17   1     4247.78     4768.84    462.59 o 
  -4  17   1     1269.70      717.98    273.06 o 
  -3  17   1     2471.89     1614.24    300.36 o 
  -2  17   1    14319.64    13566.07    502.74 o 
  -1  17   1      382.88      270.84    173.54 o 
   0  17   1       32.32      124.41    159.84 o 
   1  17   1     4489.54     4541.12    244.74 o 
   2  17   1      217.63      497.93    255.39 o 
   3  17   1     2628.69     2513.72    335.70 o 
   4  17   1      160.04       20.88    329.27 o 
  -4  18   1      256.91      202.38    313.21 o 
  -3  18   1       73.50      337.30    271.45 o 
  -2  18   1     3295.65     2720.92    327.67 o 
  -1  18   1     4044.44     4042.45    268.08 o 
   0  18   1      636.54      813.66    177.61 o 
   1  18   1      328.34      361.02    301.16 o 
   2  18   1     2715.28     2393.26    316.42 o 
   3  18   1     2366.00     2388.44    375.85 o 
  -2  19   1     1595.65     1442.38    330.88 o 
  -1  19   1      124.87      366.48    235.31 o 
   0  19   1       91.49      -93.27    199.04 o 
   1  19   1     1525.26      873.28    226.46 o 
   2  19   1     1792.56     1021.55    322.85 o 
  -9   0   2     1175.60     1148.44    279.48 o 
  -8   0   2      172.22      261.81    218.44 o 
  -7   0   2     4008.70     3519.21    321.24 o 
  -6   0   2      524.49      685.85    141.35 o 
  -5   0   2     2373.40     2108.96    152.59 o 
  -4   0   2    41741.13    41514.16    978.18 o 
  -3   0   2    16098.42    16921.45    586.27 o 
  -2   0   2    28483.77    29011.40    801.50 o 
   0   0   2     7342.22     6797.11    198.37 o 
   1   0   2   270551.22   240627.72  21900.70 o 
   2   0   2     2242.03     1937.09    149.38 o 
   3   0   2    11082.18    10178.57    449.74 o 
   4   0   2     3990.77     3962.53    236.11 o 
   5   0   2      549.17      110.83    221.66 o 
   6   0   2    10531.69    12024.10    539.69 o 
   7   0   2      683.37      565.39    293.94 o 
   8   0   2     4351.77     4038.02    446.53 o 
  -9   1   2      446.08      467.40    220.54 o 
  -8   1   2     1003.01      889.19    170.12 o 
  -7   1   2     2412.22     2357.58    208.81 o 
  -6   1   2      110.35      100.20     93.28 o 
  -5   1   2     2501.05     2601.15    114.77 o 
  -4   1   2    13336.98    12799.65    334.78 o 
  -3   1   2     7130.20     6775.61    161.91 o 
  -2   1   2     1274.34     1384.79    105.21 o 
  -1   1   2     1829.74     1728.14     49.98 o 
   0   1   2     2605.85     2228.34    202.63 o 
   1   1   2    17334.20    15763.27   1011.04 o 
   2   1   2      345.18      340.82     74.73 o 
   3   1   2     1092.45     1034.93    256.19 o 
   4   1   2     2961.89     2905.04    145.92 o 
   5   1   2     7536.24     7463.62    211.22 o 
   6   1   2     1354.51     1611.61    268.75 o 
   7   1   2       43.54      227.49    201.54 o 
   8   1   2      312.63      246.95    243.34 o 
  -9   2   2     2761.32     1630.31    340.52 o 
  -8   2   2     1850.66     1827.87    306.79 o 
  -7   2   2      897.44     1172.53    256.99 o 
  -6   2   2     7845.52     8906.45    297.15 o 
  -5   2   2     1307.17     1442.38    165.44 o 
  -4   2   2     2900.89     2693.62    176.68 o 
  -3   2   2      336.50      157.41     93.16 o 
  -1   2   2    22014.46    21345.06   1079.37 o 
   0   2   2      627.19      530.50     57.89 o 
   1   2   2      104.12       85.07     62.51 o 
   2   2   2     2722.79     2581.18    173.47 o 
   3   2   2    10582.67    10610.64    404.77 o 
   4   2   2     1181.09     1172.54    179.90 o 
   5   2   2     3218.91     3299.16    239.33 o 
   6   2   2       93.35      269.84    321.24 o 
   7   2   2      582.85      801.50    406.37 o 
   8   2   2     3696.25     2937.76    480.26 o 
  -9   3   2      658.12      946.06    305.18 o 
  -8   3   2        0.79       46.58    266.63 o 
  -7   3   2     1347.32     1249.63    298.76 o 
  -6   3   2      656.79      727.61    175.08 o 
  -5   3   2     5199.18     5093.30    256.99 o 
  -4   3   2       24.27      -48.19    117.25 o 
  -3   3   2       85.74       61.04     77.10 o 
  -2   3   2    30611.53    31794.97    812.74 o 
  -1   3   2    10028.62    10011.08    305.18 o 
   0   3   2    25371.50    23916.88   1419.89 o 
   1   3   2      372.34      274.72     73.08 o 
   2   3   2      241.75       22.49    109.22 o 
   3   3   2    19155.55    19078.59    851.29 o 
   4   3   2    17147.36    18677.04    849.69 o 
   5   3   2     3810.69     3999.47    247.36 o 
   6   3   2     3200.05     3660.56    390.31 o 
   7   3   2      382.73      107.62    310.00 o 
   8   3   2       49.39       20.88    350.15 o 
  -9   4   2     1640.61     1694.55    348.55 o 
  -8   4   2       26.65      841.66    289.12 o 
  -7   4   2      889.06      930.00    281.09 o 
  -6   4   2     1882.29     2136.26    220.05 o 
  -5   4   2       11.73       62.64    160.62 o 
  -4   4   2     6439.98     6164.64    260.21 o 
  -3   4   2     7669.32     7020.75    224.87 o 
  -2   4   2     7655.00     8352.30    300.36 o 
  -1   4   2    79139.19    77704.37   3281.49 o 
   0   4   2    59679.40    53389.77    812.46 o 
   1   4   2    14216.45    13026.68    534.87 o 
   2   4   2    28569.75    26362.76   1010.31 o 
   3   4   2    28181.53    28547.21    968.55 o 
   4   4   2     3020.75     3353.77    231.29 o 
   5   4   2     2762.53     2692.01    231.29 o 
   6   4   2      179.79      184.71    303.57 o 
   7   4   2      180.26       70.67    298.76 o 
   8   4   2      127.27      523.63    343.73 o 
  -9   5   2       74.60      740.46    326.06 o 
  -8   5   2      210.72      250.57    292.33 o 
  -7   5   2      737.10      843.26    300.36 o 
  -6   5   2       21.22      -33.73    159.01 o 
  -5   5   2     2590.54     2577.97    212.02 o 
  -4   5   2     5702.66     5491.64    229.69 o 
  -3   5   2    17132.47    16963.21    709.95 o 
  -2   5   2    11201.96    12146.18    526.84 o 
  -1   5   2     1389.49     1461.87     71.48 o 
   0   5   2    95095.93    86912.38   2899.21 o 
   1   5   2      480.92      335.36    129.30 o 
   2   5   2    23850.99    23322.20    958.91 o 
   3   5   2     2260.14     1893.72    186.32 o 
   4   5   2      778.70      947.67    171.86 o 
   5   5   2     2594.61     3326.47    236.11 o 
   6   5   2       18.21      -54.61    265.02 o 
   7   5   2      171.63      142.95    326.06 o 
   8   5   2      296.88      433.68    452.95 o 
  -9   6   2      170.68      366.22    306.79 o 
  -8   6   2     1826.05     1827.87    354.97 o 
  -7   6   2     7364.70     8170.80    472.23 o 
  -6   6   2      107.69      187.93    175.08 o 
  -5   6   2     6026.26     5705.27    268.24 o 
  -4   6   2    34810.80    37212.72    986.21 o 
  -3   6   2    11040.87    11685.19    385.49 o 
  -2   6   2     4508.75     4815.42    171.86 o 
  -1   6   2    55062.52    55374.67   1738.73 o 
   0   6   2    23830.02    24233.31    930.80 o 
   1   6   2     2928.95     2947.07    106.86 o 
   2   6   2    31443.95    28915.03    973.36 o 
   3   6   2     8319.48     7843.13    287.51 o 
   4   6   2      115.68       62.64    157.41 o 
   5   6   2      974.65     1288.18    277.87 o 
   6   6   2     2164.49     2772.32    390.31 o 
   7   6   2      220.10      460.98    366.22 o 
  -9   7   2     3021.69     3162.63    425.65 o 
  -8   7   2      261.17       41.76    298.76 o 
  -7   7   2     3273.87     2698.44    379.07 o 
  -6   7   2      197.70       11.24    154.20 o 
  -5   7   2     5020.46     4860.40    240.93 o 
  -4   7   2      305.37      457.77    126.89 o 
  -3   7   2    11970.94    13402.23    624.82 o 
  -2   7   2       26.39      118.86     75.49 o 
  -1   7   2        6.36      -51.16     56.14 o 
   0   7   2     3738.75     3630.56    134.92 o 
   1   7   2      200.26      191.76    119.66 o 
   2   7   2    12313.79    13026.38    430.46 o 
   3   7   2     7309.64     7494.59    271.45 o 
   4   7   2     3408.34     3480.66    229.69 o 
   5   7   2     3063.79     2977.92    343.73 o 
   6   7   2      874.30      901.09    329.27 o 
   7   7   2     4391.95     5247.49    489.89 o 
  -8   8   2      775.11     1498.60    472.23 o 
  -7   8   2     3235.69     3426.05    428.86 o 
  -6   8   2    14362.15    14624.56    546.11 o 
  -5   8   2      794.23      775.80    167.05 o 
  -4   8   2     2344.09     2714.50    173.47 o 
  -3   8   2    32592.94    32811.70    848.08 o 
  -2   8   2    11932.20    13440.78    589.48 o 
  -1   8   2    11708.26    11997.70    386.92 o 
   0   8   2       99.95       42.61     63.80 o 
   1   8   2     9165.94     9107.82    491.50 o 
   2   8   2      998.71     1031.19    149.38 o 
   3   8   2     3893.06     3721.59    224.87 o 
   4   8   2      948.94     1156.47    178.29 o 
   5   8   2     3285.40     3331.28    350.15 o 
   6   8   2      574.18      997.46    350.15 o 
   7   8   2      887.29      729.22    398.34 o 
  -8   9   2      520.36      258.60    481.86 o 
  -7   9   2      184.30      308.39    266.63 o 
  -6   9   2     3592.39     3202.79    342.12 o 
  -5   9   2     1702.66     1567.66    173.47 o 
  -4   9   2       30.01      -38.55    123.68 o 
  -3   9   2     4732.99     4903.77    191.14 o 
  -2   9   2    15730.21    15607.56    554.14 o 
  -1   9   2    18642.33    18942.58    451.93 o 
   0   9   2     8802.12     9261.27    510.78 o 
   1   9   2     4802.09     4654.21    252.18 o 
   2   9   2    25388.07    25858.41    751.71 o 
   3   9   2     2080.40     2139.47    187.93 o 
   4   9   2       18.34      273.06    146.17 o 
   5   9   2     2516.66     2679.16    361.40 o 
   6   9   2      287.12      379.07    318.03 o 
   7   9   2       50.07      822.38    367.82 o 
  -8  10   2     1899.64     1717.04    444.92 o 
  -7  10   2     1370.14     1143.62    334.09 o 
  -6  10   2      145.87      462.59    265.02 o 
  -5  10   2       31.94     -176.68    179.90 o 
  -4  10   2       73.62      -32.12    122.07 o 
  -3  10   2     1913.62     2115.38    146.17 o 
  -2  10   2      275.21      359.79    104.40 o 
  -1  10   2     6897.32     7128.25    163.54 o 
   0  10   2     1351.84     1290.13     96.04 o 
   1  10   2     4971.33     5417.52    575.83 o 
   2  10   2       76.20     -128.50    160.62 o 
   3  10   2      382.66      189.53    142.95 o 
   4  10   2      983.22     1238.39    277.87 o 
   5  10   2     2489.47     3029.32    374.25 o 
   6  10   2     2908.76     3206.00    432.07 o 
   7  10   2     1626.38     2092.89    435.28 o 
  -8  11   2        0.86      562.17    653.73 o 
  -7  11   2       15.63     -236.11    287.51 o 
  -6  11   2     1748.32      859.32    306.79 o 
  -5  11   2     1620.11     1879.27    269.84 o 
  -4  11   2     2933.17     2990.77    183.11 o 
  -3  11   2      179.01      -70.67    114.04 o 
  -2  11   2     3269.57     3217.24    170.26 o 
  -1  11   2     8156.98     8711.34    181.02 o 
   0  11   2     1026.85      895.47    112.43 o 
   1  11   2      130.93      203.80     86.90 o 
   2  11   2      100.47      139.74    128.50 o 
   3  11   2     6239.14     6066.66    237.72 o 
   4  11   2     1092.53     1548.39    295.54 o 
   5  11   2       51.48     -269.84    269.84 o 
   6  11   2     2235.31     2944.19    433.68 o 
  -7  12   2       81.34      615.18    297.15 o 
  -6  12   2     1145.46     1366.89    340.52 o 
  -5  12   2      133.70      602.33    419.22 o 
  -4  12   2     1261.00     1085.80    212.02 o 
  -3  12   2      214.02      477.05    118.86 o 
  -2  12   2     2487.70     2634.19    167.05 o 
  -1  12   2      765.23      795.14    126.09 o 
   0  12   2      278.40      239.29     86.88 o 
   1  12   2    21258.82    21681.64   2051.94 o 
   2  12   2     5746.82     5819.31    229.69 o 
   3  12   2      494.51      252.18    218.44 o 
   4  12   2     3385.20     3556.15    343.73 o 
   5  12   2     1728.82     1898.54    354.97 o 
   6  12   2     1068.26     1169.32    491.50 o 
  -7  13   2     1330.35     1485.75    350.15 o 
  -6  13   2       87.64      -56.22    318.03 o 
  -5  13   2       32.58        3.21    228.08 o 
  -4  13   2     2982.71     3143.36    297.15 o 
  -3  13   2      256.14      303.57    175.08 o 
  -2  13   2     6131.07     6087.54    210.41 o 
  -1  13   2     2196.66     1916.14    113.30 o 
   0  13   2      189.24       65.85    115.65 o 
   1  13   2     1493.34     1392.01    379.07 o 
   2  13   2     7446.50     7068.94    364.61 o 
   3  13   2     1384.77     1204.66    266.63 o 
   4  13   2       35.03     -330.88    330.88 o 
   5  13   2      197.86     -306.79    330.88 o 
   6  13   2      750.28     1018.34    417.62 o 
  -6  14   2     2620.50     2319.37    395.13 o 
  -5  14   2     1023.96     1161.29    281.09 o 
  -4  14   2      541.42      668.18    234.51 o 
  -3  14   2     8744.29     9736.86    375.85 o 
  -2  14   2    15552.55    15827.62    436.89 o 
  -1  14   2      594.01      425.14    139.69 o 
   0  14   2     4192.78     3924.78    263.42 o 
   1  14   2    25215.33    25775.56   1730.69 o 
   2  14   2      256.35      345.34    216.84 o 
   3  14   2       30.97      -30.52    223.26 o 
   4  14   2     4756.11     4940.71    420.83 o 
   5  14   2      169.79      118.86    310.00 o 
  -6  15   2      162.10     -149.38    318.03 o 
  -5  15   2      806.48      689.07    374.25 o 
  -4  15   2      186.36     -266.63    266.63 o 
  -3  15   2     2528.51     2221.39    277.87 o 
  -2  15   2     2740.97     2410.92    260.21 o 
  -1  15   2      876.75      800.02    430.46 o 
   0  15   2     1123.56     1023.11    235.31 o 
   1  15   2       45.02       46.92    277.87 o 
   2  15   2      106.25      239.33    215.23 o 
   3  15   2      501.74      260.21    277.87 o 
   4  15   2      622.48     1032.79    293.94 o 
   5  15   2     1685.89     1437.56    367.82 o 
  -5  16   2     9860.39    10906.18    531.66 o 
  -4  16   2     3868.43     3597.92    340.52 o 
  -3  16   2     2334.07     2618.13    306.79 o 
  -2  16   2    10054.61    10456.44    412.80 o 
  -1  16   2     1598.17     1611.41    358.19 o 
   0  16   2      616.93      688.76    160.98 o 
   1  16   2     1666.52     1622.82    308.39 o 
   2  16   2       58.09      -46.58    244.14 o 
   3  16   2       48.98     -271.45    271.45 o 
   4  16   2      813.51       73.89    364.61 o 
  -5  17   2      151.05      359.79    332.49 o 
  -4  17   2      637.77      865.75    269.84 o 
  -3  17   2      496.39      796.68    265.02 o 
  -2  17   2     1046.19      388.70    239.33 o 
  -1  17   2        4.23      -23.48    263.42 o 
   0  17   2     5770.20     4680.84    351.76 o 
   1  17   2      954.85      841.83    391.92 o 
   2  17   2      417.37      159.01    258.60 o 
   3  17   2      382.53      354.97    279.48 o 
  -4  18   2      118.36      236.11    282.69 o 
  -3  18   2      280.61     -184.71    274.66 o 
  -2  18   2     3466.15     3183.51    316.42 o 
  -1  18   2      701.18      529.90    185.09 o 
   0  18   2      149.20      135.23    175.77 o 
   1  18   2      434.96       66.92    192.31 o 
   2  18   2       83.72      -38.55    258.60 o 
  -2  19   2       49.20     -231.29    231.29 o 
  -1  19   2      142.90      -18.64    204.61 o 
   0  19   2     4647.56     4321.88    732.43 o 
   1  19   2      162.17      -53.99    211.47 o 
  -9   1   3      829.96      428.12    234.51 o 
  -8   1   3     4543.87     3898.15    221.55 o 
  -7   1   3    32509.25    30620.31   1164.50 o 
  -6   1   3     1366.08     1334.59    107.22 o 
  -5   1   3      899.19      796.83     87.75 o 
  -4   1   3    25179.17    24282.48    735.65 o 
  -3   1   3     7138.46     6739.48    253.78 o 
  -2   1   3    28545.88    26265.57    711.53 o 
  -1   1   3     6227.42     5270.68    131.68 o 
   0   1   3     1743.53     1836.38    156.95 o 
   1   1   3      150.67      174.42     53.31 o 
   2   1   3        9.67       65.72     91.38 o 
   3   1   3     4785.01     3880.88    326.06 o 
   4   1   3      259.04      184.30    103.81 o 
   5   1   3    10870.46    10470.19   1079.37 o 
   6   1   3      167.33      122.01    200.40 o 
   7   1   3       22.31     -197.61    211.19 o 
  -9   2   3      613.80      361.40    258.60 o 
  -8   2   3     2003.25     1696.16    297.15 o 
  -7   2   3        0.12     -200.78    200.78 o 
  -6   2   3     8949.80     8683.18    282.69 o 
  -5   2   3    41230.86    34260.51    992.64 o 
  -4   2   3    16207.52    15890.26    698.70 o 
  -3   2   3     9030.31     7746.76    289.12 o 
  -2   2   3    39545.27    36218.48   1170.93 o 
  -1   2   3     2298.32     1960.59     91.38 o 
   0   2   3       26.04       27.58     87.54 o 
   1   2   3      539.85      497.21     84.62 o 
   2   2   3     9666.26     8504.89    346.94 o 
   3   2   3    15978.25    12658.56    807.92 o 
   4   2   3        2.16      139.74    144.56 o 
   5   2   3      366.71      163.83    247.36 o 
   6   2   3     4617.84     4696.56    449.74 o 
   7   2   3        9.08     -208.81    326.06 o 
  -9   3   3      288.37      822.38    332.49 o 
  -8   3   3     1725.61     1644.76    335.70 o 
  -7   3   3     2664.17     2541.03    314.82 o 
  -6   3   3     5376.41     5488.43    261.81 o 
  -5   3   3     1214.11     1162.90    173.47 o 
  -4   3   3    45084.54    42273.90   1318.70 o 
  -3   3   3      665.37      621.60     78.70 o 
  -2   3   3    11104.53    10758.41    396.73 o 
  -1   3   3    69851.82    62494.55   2471.16 o 
   1   3   3     5752.99     4866.33    141.90 o 
   2   3   3    42363.68    38932.98   1270.51 o 
   3   3   3       57.10      -88.34    142.95 o 
   4   3   3      509.26      300.36    159.01 o 
   5   3   3     9975.79    11076.44    507.56 o 
   6   3   3      430.54      276.27    316.42 o 
   7   3   3     1014.15      721.19    401.55 o 
  -9   4   3      651.19      528.44    305.18 o 
  -8   4   3     4797.25     4923.04    412.80 o 
  -7   4   3      524.30      475.44    250.57 o 
  -6   4   3     4981.97     5234.65    277.87 o 
  -5   4   3    13372.68    13167.73    449.74 o 
  -4   4   3    37568.48    35662.73   1026.37 o 
  -3   4   3     2487.62     2561.91    114.04 o 
  -2   4   3     1107.44     1384.55    101.19 o 
  -1   4   3    20156.27    19198.61    537.65 o 
   0   4   3     5181.05     4764.44    133.45 o 
   1   4   3     1110.00     1291.21    102.90 o 
   2   4   3     4443.84     4062.11    224.87 o 
   3   4   3      467.73      624.82    155.80 o 
   4   4   3     1370.56     1056.89    179.90 o 
   5   4   3     1034.92     1582.12    350.15 o 
   6   4   3     1751.98     2113.78    374.25 o 
   7   4   3      165.34     1127.56    342.12 o 
  -9   5   3      638.46      583.06    306.79 o 
  -8   5   3     3385.05     3124.08    377.46 o 
  -7   5   3      871.35      754.92    311.61 o 
  -6   5   3     1491.28     1037.61    215.23 o 
  -5   5   3     2353.20     2096.11    195.96 o 
  -4   5   3    10778.86    12885.03    375.85 o 
  -3   5   3    39505.23    41146.34    926.78 o 
  -2   5   3    16031.29    17899.63    623.21 o 
  -1   5   3    26994.84    25972.93    732.43 o 
   0   5   3    67621.90    60079.01   1696.16 o 
   1   5   3    34818.41    29614.88   1541.96 o 
   2   5   3    17268.75    19912.21    876.99 o 
   3   5   3     6390.07     6858.53    285.91 o 
   4   5   3     4039.00     4277.34    247.36 o 
   5   5   3     2642.22     2460.72    346.94 o 
   6   5   3       19.40      440.10    335.70 o 
   7   5   3      182.35      354.97    369.43 o 
  -9   6   3       61.60     -155.80    422.43 o 
  -8   6   3      686.32     1156.47    321.24 o 
  -7   6   3     3765.18     3475.84    391.92 o 
  -6   6   3    17437.03    15027.72    626.42 o 
  -5   6   3      349.28      343.73    144.56 o 
  -4   6   3     6476.91     7536.35    231.29 o 
  -3   6   3    39862.83    39363.44    886.63 o 
  -2   6   3     3927.88     4560.04    173.47 o 
  -1   6   3      971.70      906.14     89.14 o 
   0   6   3       99.42      113.88    106.01 o 
   1   6   3     9567.16     9202.43    493.11 o 
   2   6   3      549.74      473.83    139.74 o 
   3   6   3      532.76      367.82    155.80 o 
   4   6   3    17813.39    20026.25    700.31 o 
   5   6   3     1786.46     1630.31    346.94 o 
   6   6   3     2374.23     3035.74    430.46 o 
   7   6   3      239.37      465.80    348.55 o 
  -9   7   3      813.97      483.47    332.49 o 
  -8   7   3      357.04      595.90    448.13 o 
  -7   7   3     2143.17     2259.94    359.79 o 
  -6   7   3     1151.53      836.84    178.29 o 
  -5   7   3     5669.92     6236.92    245.75 o 
  -4   7   3      673.43      517.20    126.89 o 
  -3   7   3      181.13       20.88     86.74 o 
  -2   7   3     4791.84     5159.15    173.47 o 
  -1   7   3    12153.87    13015.99    413.20 o 
   0   7   3       20.50      520.10    306.79 o 
   1   7   3      456.15      584.27    216.84 o 
   2   7   3     5929.08     5562.31    252.18 o 
   3   7   3     6989.23     6996.66    276.27 o 
   4   7   3     4292.95     4630.71    252.18 o 
   5   7   3     1471.80     1471.29    337.30 o 
   6   7   3     2201.93     2576.36    414.40 o 
   7   7   3     1699.55     2343.46    488.29 o 
  -9   8   3      191.98      671.40    335.70 o 
  -8   8   3      985.17      274.66    293.94 o 
  -7   8   3     5975.33     5780.76    433.68 o 
  -6   8   3    11118.37    10592.97    470.62 o 
  -5   8   3      697.98      835.23    150.98 o 
  -4   8   3     3344.69     3772.99    178.29 o 
  -3   8   3    28419.72    30869.79    750.10 o 
  -2   8   3       51.69      136.53     91.55 o 
  -1   8   3     3328.33     3742.84    116.63 o 
   0   8   3     3349.59     3559.25    197.56 o 
   1   8   3     2576.75     2740.25    356.58 o 
   2   8   3      211.03      256.99    131.71 o 
   3   8   3      779.24      918.75    163.83 o 
   4   8   3     6407.06     7386.97    485.08 o 
   5   8   3      603.15     1018.34    374.25 o 
   6   8   3     1503.62     1855.18    396.73 o 
   7   8   3      662.92     1310.67    414.40 o 
  -8   9   3     3969.80     3516.00    403.16 o 
  -7   9   3      319.85      265.02    266.63 o 
  -6   9   3    10139.68    10790.53    469.01 o 
  -5   9   3    13281.52    14876.74    467.41 o 
  -4   9   3      235.01      293.94    120.47 o 
  -3   9   3     6498.22     7017.54    208.81 o 
  -2   9   3     1062.43     1231.96    126.89 o 
  -1   9   3      205.86       90.36     74.55 o 
   0   9   3     6767.34     7122.08    387.90 o 
   1   9   3     4267.37     4458.88    147.34 o 
   2   9   3     1191.28     1265.70    167.05 o 
   3   9   3     3574.44     3758.54    229.69 o 
   4   9   3       35.74      406.37    244.14 o 
   5   9   3      314.11      240.93    263.42 o 
   6   9   3     1685.59     2736.99    419.22 o 
  -8  10   3     1400.42     1116.32    351.76 o 
  -7  10   3     1483.92     1464.87    324.45 o 
  -6  10   3     1689.75     1636.73    306.79 o 
  -5  10   3     1244.93     1302.64    229.69 o 
  -4  10   3     9858.41    10989.70    414.40 o 
  -3  10   3      588.10      737.25    120.47 o 
  -2  10   3      234.05      406.37    104.40 o 
  -1  10   3     1215.47     1341.52    146.17 o 
   0  10   3      643.17      802.00     92.80 o 
   1  10   3     2453.86     2863.03    127.12 o 
   2  10   3     3947.84     3968.95    220.05 o 
   3  10   3     2241.79     2653.46    292.33 o 
   4  10   3       23.79      428.86    289.12 o 
   5  10   3      470.63      308.39    308.39 o 
   6  10   3      276.67      539.69    363.00 o 
  -8  11   3        5.75       54.61    334.09 o 
  -7  11   3      104.47      282.69    308.39 o 
  -6  11   3     8895.87     9687.07    475.44 o 
  -5  11   3     2100.18     2055.95    290.72 o 
  -4  11   3     1028.64      933.21    133.32 o 
  -3  11   3     4363.80     4484.54    184.71 o 
  -2  11   3     5895.52     6273.86    205.60 o 
  -1  11   3      349.66      378.87     88.04 o 
   0  11   3     2110.42     2156.12    171.06 o 
   1  11   3       49.25      195.78    163.03 o 
   2  11   3     1832.18     1407.04    170.26 o 
   3  11   3     3399.31     4307.86    358.19 o 
   4  11   3     1347.57     1241.60    305.18 o 
   5  11   3     2663.40     3259.00    412.80 o 
   6  11   3        4.65       94.77    337.30 o 
  -7  12   3      152.13      255.39    316.42 o 
  -6  12   3      762.03      608.75    297.15 o 
  -5  12   3     6045.24     7435.16    393.52 o 
  -4  12   3       67.95      363.00    218.44 o 
  -3  12   3     2079.65     2346.68    154.20 o 
  -2  12   3    12548.44    13378.14    417.62 o 
  -1  12   3       76.48       94.90     82.06 o 
   0  12   3     6310.61     6387.51    420.02 o 
   1  12   3     3925.57     4414.60    300.36 o 
   2  12   3       22.42     -154.20    189.53 o 
   3  12   3     3770.91     4076.57    351.76 o 
   4  12   3       28.32     -247.36    247.36 o 
   5  12   3       48.14      489.89    342.12 o 
  -7  13   3     1734.17     1696.16    338.91 o 
  -6  13   3     1779.87     1273.73    351.76 o 
  -5  13   3     8075.62     9470.23    452.95 o 
  -4  13   3       18.69     -167.05    184.71 o 
  -3  13   3     1239.23      986.21    202.38 o 
  -2  13   3    16850.70    17843.41    440.10 o 
  -1  13   3     7120.90     7091.61    157.75 o 
   0  13   3     7542.88     6802.51    416.81 o 
   1  13   3     1304.97     1150.28    222.46 o 
   2  13   3     1590.25     1000.67    258.60 o 
   3  13   3     2698.16     2664.71    348.55 o 
   4  13   3      212.04      504.35    285.91 o 
   5  13   3     1318.32      671.40    350.15 o 
  -7  14   3      965.97     1077.77    363.00 o 
  -6  14   3       14.87       46.58    285.91 o 
  -5  14   3      763.64     1190.20    293.94 o 
  -4  14   3      104.78      239.33    197.56 o 
  -3  14   3       11.60       86.74    181.50 o 
  -2  14   3     2316.17     2552.27    242.54 o 
  -1  14   3       16.28       26.49    144.09 o 
   0  14   3       17.48      291.42    133.01 o 
   1  14   3     1402.83     1376.28    178.69 o 
   2  14   3     5308.30     5077.24    369.43 o 
   3  14   3        3.98       69.07    255.39 o 
   4  14   3       33.70      277.87    517.20 o 
   5  14   3       32.78       46.58    327.67 o 
  -6  15   3      716.09      343.73    303.57 o 
  -5  15   3     4535.46     4394.60    388.70 o 
  -4  15   3       26.58      131.71    215.23 o 
  -3  15   3     1248.59     1305.85    236.11 o 
  -2  15   3     6118.58     5756.66    343.73 o 
  -1  15   3     1306.82     1108.53    170.59 o 
   0  15   3     1221.04      758.11    173.99 o 
   1  15   3     5369.10     5024.89    258.60 o 
   2  15   3       85.57       51.40    228.08 o 
   3  15   3     3513.19     4063.72    380.67 o 
   4  15   3     2359.61     3014.86    412.80 o 
  -5  16   3     1978.57     2541.03    345.34 o 
  -4  16   3     1120.89      997.46    255.39 o 
  -3  16   3      446.15      350.15    220.05 o 
  -2  16   3       57.86     -194.35    220.05 o 
  -1  16   3       53.25      137.36    274.66 o 
   0  16   3       58.82     -141.75    141.75 o 
   1  16   3      444.50      544.69    191.25 o 
   2  16   3      895.59      481.86    276.27 o 
   3  16   3     1058.87     1027.98    388.70 o 
  -5  17   3      390.76      114.04    297.15 o 
  -4  17   3        7.17       56.22    234.51 o 
  -3  17   3     2402.57     2499.27    298.76 o 
  -2  17   3       35.52     -165.44    212.02 o 
  -1  17   3     1827.50     1312.94    187.24 o 
   0  17   3     3177.52     2862.83    223.05 o 
   1  17   3     2471.10     2042.79    240.77 o 
   2  17   3      101.40     -197.56    236.11 o 
   3  17   3     1818.51     1649.58    361.40 o 
  -4  18   3     1358.31     1530.72    303.57 o 
  -3  18   3      345.67      224.87    284.30 o 
  -2  18   3      437.92      494.71    240.93 o 
  -1  18   3     1019.99     1192.73    210.80 o 
   0  18   3     1260.17     1263.23    209.53 o 
   1  18   3      112.50       37.93    195.43 o 
   2  18   3        4.05      138.13    256.99 o 
  -2  19   3      341.08      170.26    265.02 o 
  -1  19   3       13.14     -203.30    203.30 o 
   0  19   3      748.74      747.08    214.58 o 
  -9   0   4     3659.89     3552.94    330.88 o 
  -8   0   4     4615.14     4068.54    308.39 o 
  -7   0   4     4562.91     4205.06    281.09 o 
  -6   0   4     5202.22     5769.51    205.60 o 
  -5   0   4    20144.19    20753.87    645.70 o 
  -4   0   4      329.07      417.62    101.19 o 
  -3   0   4     6279.87     5706.87    228.08 o 
  -2   0   4    46908.57    39978.62   1423.10 o 
  -1   0   4    35064.27    29027.79   3214.03 o 
   0   0   4    14023.71    13190.92   1082.59 o 
   1   0   4      627.06      458.48    165.44 o 
   3   0   4      625.38      666.58    167.05 o 
   4   0   4       59.22       27.31    141.35 o 
   5   0   4     4466.40     3970.56    382.28 o 
   6   0   4       87.90      168.65    322.85 o 
   7   0   4        5.68      154.20    332.49 o 
  -9   1   4      466.48      430.05    170.59 o 
  -8   1   4     1788.54     2001.83    188.21 o 
  -7   1   4     2046.17     1872.34    162.12 o 
  -6   1   4      679.92      727.61     91.81 o 
  -5   1   4     2593.18     2820.45    216.04 o 
  -4   1   4    12200.08    12435.59    277.57 o 
  -3   1   4     3726.69     3195.09    138.13 o 
  -2   1   4        2.04       -9.16     85.13 o 
  -1   1   4      262.24      205.64     54.14 o 
   0   1   4      936.29      706.14    120.32 o 
   1   1   4     2836.54     2632.72    159.31 o 
   2   1   4     8562.81     6569.10    642.48 o 
   3   1   4        8.74       -6.08     99.25 o 
   4   1   4        0.95      -25.53    157.41 o 
   5   1   4      355.26      364.73    183.36 o 
   6   1   4     1326.61     1496.56    257.23 o 
   7   1   4       18.00      -47.60    227.70 o 
  -9   2   4      427.54      125.28    252.18 o 
  -8   2   4       78.09     -236.11    236.11 o 
  -7   2   4    17763.77    15403.58    488.29 o 
  -6   2   4     3819.27     3870.97    202.38 o 
  -5   2   4     2172.38     2150.72    142.95 o 
  -4   2   4     9726.33     8903.23    319.64 o 
  -3   2   4      413.89      473.83    120.47 o 
  -2   2   4    13040.72    12167.06    356.58 o 
  -1   2   4    27278.62    24418.53   3593.90 o 
   0   2   4       13.43      -48.10     80.62 o 
   1   2   4     3149.18     2659.41    569.40 o 
   2   2   4    11350.42     8988.36    390.31 o 
   4   2   4      131.06      117.25    155.80 o 
   5   2   4      616.63      385.49    310.00 o 
   6   2   4       12.31      372.64    330.88 o 
   7   2   4      837.65     -187.93    363.00 o 
  -9   3   4      635.90     1090.62    316.42 o 
  -8   3   4     1376.11     1032.79    260.21 o 
  -7   3   4     1604.66     1479.32    265.02 o 
  -6   3   4      587.08      319.64    147.77 o 
  -5   3   4      821.64     1007.10    149.38 o 
  -4   3   4      679.37      698.70    126.89 o 
  -3   3   4     9592.99     9094.37    348.55 o 
  -2   3   4     9910.72     8908.05    289.12 o 
  -1   3   4     5990.67     5019.51    262.62 o 
   0   3   4      732.35      571.63    101.29 o 
   1   3   4    16365.46    15034.20    718.78 o 
   2   3   4       41.46       54.61    138.13 o 
   3   3   4      244.01      226.48    157.41 o 
   4   3   4     3046.18     2990.77    223.26 o 
   5   3   4     1588.32     1864.81    318.03 o 
   6   3   4      408.19      783.83    327.67 o 
   7   3   4      595.48      934.82    411.19 o 
  -9   4   4      857.10      709.95    313.21 o 
  -8   4   4       63.85     -160.62    231.29 o 
  -7   4   4      863.55     1217.51    290.72 o 
  -6   4   4      258.14      109.22    162.23 o 
  -5   4   4     2799.20     2624.55    199.17 o 
  -4   4   4    11190.73    12885.03    507.56 o 
  -3   4   4     3071.19     2912.06    142.95 o 
  -2   4   4    13413.36    13215.91    436.89 o 
  -1   4   4    16004.15    15828.09    515.99 o 
   0   4   4      119.25      127.65     79.48 o 
   1   4   4       18.56        1.41    151.79 o 
   2   4   4     3286.92     2781.96    221.66 o 
   3   4   4      184.86      205.60    155.80 o 
   4   4   4       23.94      -67.46    236.11 o 
   5   4   4     1012.37     1442.38    319.64 o 
   6   4   4      252.49      505.96    334.09 o 
   7   4   4      989.63      639.27    398.34 o 
  -9   5   4     1178.56     1243.21    382.28 o 
  -8   5   4       37.23     -337.30    337.30 o 
  -7   5   4      763.57      865.75    319.64 o 
  -6   5   4       16.40      194.35    157.41 o 
  -5   5   4     1624.72     1488.96    167.05 o 
  -4   5   4     6727.49     7639.14    232.90 o 
  -3   5   4     8993.47     8596.45    282.69 o 
  -2   5   4    15163.51    14539.43    653.73 o 
  -1   5   4    10462.39     9707.12    533.26 o 
   0   5   4       84.55       30.66     80.21 o 
   1   5   4    38653.17    34516.80    730.31 o 
   2   5   4      439.00      544.51    155.80 o 
   3   5   4     2333.94     1548.39    221.66 o 
   4   5   4      947.55      785.44    263.42 o 
   5   5   4        9.10      183.11    520.41 o 
   6   5   4      266.84      245.75    480.26 o 
  -9   6   4      289.03     -268.24    494.71 o 
  -8   6   4      362.85      300.36    273.06 o 
  -7   6   4      193.14      348.55    313.21 o 
  -6   6   4      894.15      689.07    163.83 o 
  -5   6   4     6097.82     6966.14    240.93 o 
  -4   6   4        5.11       75.49     96.37 o 
  -3   6   4     1892.16     2033.46    126.89 o 
  -2   6   4     2340.51     1991.70    134.92 o 
  -1   6   4     5478.27     5909.59    208.00 o 
   0   6   4     1009.47     1123.82     98.79 o 
   1   6   4     4386.92     4148.64    153.09 o 
   2   6   4     6838.53     7240.80    322.85 o 
   3   6   4       39.85      -89.95    150.98 o 
   4   6   4     2032.04     2569.94    327.67 o 
   5   6   4     5026.34     5795.21    443.31 o 
   6   6   4      843.86     1535.54    380.67 o 
  -9   7   4     2494.38     1798.96    393.52 o 
  -8   7   4     3375.04     2690.41    428.86 o 
  -7   7   4      156.38     -353.37    353.37 o 
  -6   7   4     9258.25     8442.25    412.80 o 
  -5   7   4      256.35      326.06    128.50 o 
  -4   7   4      957.44     1021.55    125.28 o 
  -3   7   4     2571.11     2923.31    144.56 o 
  -2   7   4     4275.66     4696.56    176.68 o 
  -1   7   4     1287.84     1142.18    103.60 o 
   0   7   4     2741.94     2514.72    133.32 o 
   1   7   4     1675.32     1357.81    248.16 o 
   2   7   4        7.74       44.97    139.74 o 
   3   7   4     2911.46     3152.99    223.26 o 
   4   7   4     1274.85     1570.88    295.54 o 
   5   7   4      619.57      979.79    326.06 o 
   6   7   4      131.65     -332.49    332.49 o 
  -9   8   4      980.68      602.33    335.70 o 
  -8   8   4     2198.94     1402.22    346.94 o 
  -7   8   4     2799.83     2733.77    343.73 o 
  -6   8   4       84.70      467.41    224.87 o 
  -5   8   4     3505.59     3683.04    189.53 o 
  -4   8   4     5965.93     6824.79    207.20 o 
  -3   8   4     1433.64     1723.47    131.71 o 
  -2   8   4     7462.74     7823.86    247.36 o 
  -1   8   4      263.49      272.29     80.62 o 
   0   8   4    22515.10    21141.98   1014.32 o 
   1   8   4     2736.13     2862.09    134.66 o 
   2   8   4      229.46      157.41    142.95 o 
   3   8   4     6973.03     6350.96    412.80 o 
   4   8   4     6030.03     6307.60    435.28 o 
   5   8   4     1551.83     1877.66    364.61 o 
   6   8   4      410.16      324.45    395.13 o 
  -8   9   4      880.38     1230.36    338.91 o 
  -7   9   4      317.21      507.56    322.85 o 
  -6   9   4      962.38      477.05    258.60 o 
  -5   9   4      888.36      886.63    138.13 o 
  -4   9   4     5444.14     5475.58    199.17 o 
  -3   9   4        2.99      -33.73     97.98 o 
  -2   9   4     1127.60     1222.33    130.10 o 
  -1   9   4    21352.77    21068.83    698.70 o 
   0   9   4    12373.54    12401.64   1020.75 o 
   1   9   4     1165.57     1070.78    116.55 o 
   2   9   4     4859.39     5322.99    252.18 o 
   3   9   4     8496.60     8633.39    444.92 o 
   4   9   4      492.58      777.41    303.57 o 
   5   9   4      183.14      112.43    310.00 o 
   6   9   4      298.23     1310.67    374.25 o 
  -8  10   4     5106.76     4386.57    462.59 o 
  -7  10   4     1225.81     1551.60    319.64 o 
  -6  10   4     1440.20     1064.92    274.66 o 
  -5  10   4     6870.84     7472.10    345.34 o 
  -4  10   4     7767.55     8537.02    232.90 o 
  -3  10   4     8004.79     7547.59    228.08 o 
  -2  10   4      866.06      762.95    123.68 o 
  -1  10   4     1251.65     1246.95    205.60 o 
   0  10   4    13699.45    12399.67    373.48 o 
   1  10   4     5820.38     6132.13    688.26 o 
   2  10   4        6.91      -40.16    234.51 o 
   3  10   4      523.15      138.13    303.57 o 
   4  10   4     1437.88     1288.18    345.34 o 
   5  10   4      184.03      205.60    300.36 o 
  -8  11   4      965.17      880.20    342.12 o 
  -7  11   4       46.56       51.40    277.87 o 
  -6  11   4     1008.37      814.35    279.48 o 
  -5  11   4     4740.67     4884.49    318.03 o 
  -4  11   4      332.09       22.49    192.75 o 
  -3  11   4      354.51      607.15    118.86 o 
  -2  11   4      872.90      907.51    125.28 o 
  -1  11   4     1727.50     1450.09    110.87 o 
   0  11   4     3198.33     3099.88    209.61 o 
   1  11   4      149.01      229.87     92.96 o 
   2  11   4      590.61      509.17    252.18 o 
   3  11   4       65.64      350.15    244.14 o 
   4  11   4     1301.26     1562.84    332.49 o 
   5  11   4       39.58      361.40    330.88 o 
  -7  12   4      187.98      523.63    298.76 o 
  -6  12   4     3432.07     3845.27    351.76 o 
  -5  12   4     9382.31    10719.86    422.43 o 
  -4  12   4     7920.75     8773.13    345.34 o 
  -3  12   4    20019.54    21052.62    460.98 o 
  -2  12   4     5118.64     5035.48    186.32 o 
  -1  12   4     1051.56     1137.15     99.93 o 
   0  12   4     8262.36     8541.42    592.69 o 
   1  12   4     4583.43     4703.33    223.98 o 
   2  12   4     1448.97     1946.73    285.91 o 
   3  12   4      111.08      271.45    250.57 o 
   4  12   4      179.79      212.02    300.36 o 
   5  12   4        5.70       11.24    340.52 o 
  -7  13   4     1087.78      751.71    311.61 o 
  -6  13   4     1109.19      836.84    290.72 o 
  -5  13   4     1732.35     2250.30    293.94 o 
  -4  13   4      425.21      547.72    202.38 o 
  -3  13   4     1099.31      799.89    213.63 o 
  -2  13   4     1711.13     1331.55    208.81 o 
  -1  13   4     7502.29     7537.79    241.96 o 
   0  13   4     3361.87     2927.05    210.15 o 
   1  13   4      408.60      612.01    175.84 o 
   2  13   4     1029.98      790.26    289.12 o 
   3  13   4     2696.07     2324.19    369.43 o 
   4  13   4      783.87     1008.70    316.42 o 
  -7  14   4      142.16      364.61    300.36 o 
  -6  14   4     1193.83     1508.23    322.85 o 
  -5  14   4      325.52      422.43    244.14 o 
  -4  14   4     2188.09     2309.73    274.66 o 
  -3  14   4    10506.20    11386.44    393.52 o 
  -2  14   4      260.03      475.44    187.93 o 
  -1  14   4      272.34      267.21    156.13 o 
   0  14   4    10935.37    11358.67    686.66 o 
   2  14   4     1202.57     1203.05    340.52 o 
   3  14   4     2617.79     3230.09    371.04 o 
   4  14   4      928.10     1376.52    354.97 o 
  -6  15   4        0.33      245.75    282.69 o 
  -5  15   4       33.91     -183.11    248.96 o 
  -4  15   4      334.73      -44.97    232.90 o 
  -3  15   4       11.98      165.44    205.60 o 
  -2  15   4     1135.71     1289.79    224.87 o 
  -1  15   4     2362.94     2239.80    350.15 o 
   0  15   4     2233.37     1677.87    248.96 o 
   1  15   4     1102.11      361.86    323.65 o 
   2  15   4       44.23      138.13    266.63 o 
   3  15   4      323.76      416.01    306.79 o 
  -5  16   4      116.30      -65.85    261.81 o 
  -4  16   4     2710.14     2751.44    303.57 o 
  -3  16   4        9.33      432.07    265.02 o 
  -2  16   4       42.58     -126.89    203.99 o 
  -1  16   4      902.71      800.15    183.87 o 
   0  16   4      852.68      877.84    194.72 o 
   1  16   4     1547.14     1687.10    214.18 o 
   2  16   4     1106.78     1506.63    350.15 o 
   3  16   4     2379.64     2674.34    383.88 o 
  -4  17   4      158.46      499.53    261.81 o 
  -3  17   4     1733.24     1545.18    295.54 o 
  -2  17   4     1248.35     1037.61    276.27 o 
  -1  17   4      371.45      527.53    199.17 o 
   0  17   4       27.98       61.13    172.23 o 
   1  17   4     3329.32     2566.43    270.65 o 
   2  17   4      814.21      770.98    326.06 o 
  -3  18   4     1045.24     1283.36    273.06 o 
  -2  18   4      769.59      324.45    303.57 o 
  -1  18   4        5.04      259.79    180.44 o 
   0  18   4      623.78      600.30    200.27 o 
  -9   1   5      367.94      358.98    165.40 o 
  -8   1   5     4578.63     4067.77    476.24 o 
  -7   1   5      258.35      263.49    125.50 o 
  -6   1   5     7902.07     8082.46    346.14 o 
  -5   1   5    10613.66    10641.38    217.92 o 
  -4   1   5    26659.08    22591.21   2228.62 o 
  -3   1   5      426.81      569.28     94.59 o 
  -2   1   5     7219.32     6866.71    229.69 o 
  -1   1   5    51708.66    44890.30   3917.11 o 
   0   1   5    27748.44    24929.63   2423.85 o 
   1   1   5    24694.49    22454.97   2058.94 o 
   2   1   5     5898.41     4747.75    193.65 o 
   3   1   5     2967.65     2155.77    149.87 o 
   4   1   5     8330.87     7989.41    569.40 o 
   5   1   5     1260.18     1182.27    314.01 o 
   6   1   5      404.71      231.78    236.46 o 
  -9   2   5      193.81      234.51    276.27 o 
  -8   2   5     1805.43     1574.09    265.02 o 
  -7   2   5     1951.55     2031.86    228.08 o 
  -6   2   5        0.40       46.58    107.62 o 
  -5   2   5     9125.00     9161.83    279.48 o 
  -4   2   5    25191.63    22268.53    917.15 o 
  -3   2   5     5576.98     4927.86    229.69 o 
  -2   2   5     7377.39     7990.90    308.39 o 
  -1   2   5     8965.15     8097.69    770.18 o 
   0   2   5      480.41      375.04    106.69 o 
   1   2   5      263.89        2.61    106.08 o 
   2   2   5       10.76       28.91    149.38 o 
   4   2   5     6891.58     6439.30    459.38 o 
   5   2   5      135.39     -160.62    279.48 o 
   6   2   5      533.21      719.58    359.79 o 
  -9   3   5     2679.25     1940.30    327.67 o 
  -8   3   5     5309.16     4940.71    343.73 o 
  -7   3   5      253.32      310.00    195.96 o 
  -6   3   5     1418.58     1392.59    146.17 o 
  -5   3   5    22734.19    19828.69    856.11 o 
  -4   3   5     4569.25     4201.85    240.93 o 
  -3   3   5      821.87      558.96    142.95 o 
  -2   3   5     9286.40     8732.98    327.67 o 
  -1   3   5       10.34       77.27     85.96 o 
   0   3   5     1824.01     1846.22    136.28 o 
   1   3   5     2495.06     2588.99    584.66 o 
   2   3   5      126.80       77.10    152.59 o 
   3   3   5     2615.10     2531.39    224.87 o 
   4   3   5     4050.01     3981.80    401.55 o 
   5   3   5     2187.45     2107.35    385.49 o 
   6   3   5      123.98     -101.19    359.79 o 
  -9   4   5       50.82      260.21    277.87 o 
  -8   4   5      278.19      346.94    263.42 o 
  -7   4   5    13970.09    12801.51    530.05 o 
  -6   4   5      770.45      642.48    173.47 o 
  -5   4   5     8170.96     8511.32    269.84 o 
  -4   4   5    11670.23    12685.86    380.67 o 
  -3   4   5    25260.32    21283.92    779.01 o 
  -2   4   5     4274.21     4182.58    200.78 o 
  -1   4   5     1765.04     1704.49    134.12 o 
   0   4   5     2757.16     2537.93    135.94 o 
   1   4   5       43.17      -70.43    103.31 o 
   2   4   5     1296.70      717.98    184.71 o 
   3   4   5     3063.32     2892.79    226.48 o 
   4   4   5      246.54      737.25    301.97 o 
   5   4   5       60.39       44.97    308.39 o 
   6   4   5      250.98      605.54    414.40 o 
  -9   5   5        4.22      343.73    337.30 o 
  -8   5   5     6944.17     5795.21    451.35 o 
  -7   5   5    10173.81    10345.61    526.84 o 
  -6   5   5      374.63      472.23    149.38 o 
  -5   5   5      908.81      917.15    133.32 o 
  -4   5   5    10398.47    11000.95    335.70 o 
  -3   5   5      995.35      881.81    128.50 o 
  -2   5   5     4992.84     4678.90    203.99 o 
  -1   5   5      405.31      357.03     94.90 o 
   0   5   5     1524.33     1325.76    203.99 o 
   1   5   5     4694.47     4168.33    174.02 o 
   2   5   5      958.97      812.74    187.93 o 
   3   5   5       65.17       99.59    236.11 o 
   4   5   5      148.58      427.25    281.09 o 
   5   5   5      608.89     1283.36    326.06 o 
   6   5   5      314.98      629.64    388.70 o 
  -9   6   5      253.30      -22.49    310.00 o 
  -8   6   5      371.32       97.98    318.03 o 
  -7   6   5     1445.58     1055.28    308.39 o 
  -6   6   5     3962.32     3973.77    313.21 o 
  -5   6   5     9418.98    10199.45    390.31 o 
  -4   6   5      107.32      192.75    110.83 o 
  -3   6   5     4110.62     4190.61    183.11 o 
  -2   6   5    13341.31    11974.31    379.07 o 
  -1   6   5     2102.96     2053.30    123.68 o 
   0   6   5      550.23      552.12    111.63 o 
   1   6   5      320.51      323.96    104.18 o 
   2   6   5     6320.22     5457.91    277.87 o 
   3   6   5      111.72       14.46    356.58 o 
   4   6   5       32.20      475.44    247.36 o 
   5   6   5     5688.05     6362.21    501.14 o 
   6   6   5      600.10      730.83    448.13 o 
  -9   7   5      256.30      -41.76    338.91 o 
  -8   7   5      221.11      122.07    319.64 o 
  -7   7   5     1280.21      602.33    284.30 o 
  -6   7   5        0.47     -184.71    184.71 o 
  -5   7   5      596.01      417.62    118.86 o 
  -4   7   5      237.53      189.53    102.80 o 
  -3   7   5     1107.09     1003.88    131.71 o 
  -2   7   5     3286.44     3408.38    178.29 o 
  -1   7   5     1231.00     1182.89    252.98 o 
   0   7   5       94.00      -15.23    121.27 o 
   1   7   5     4187.43     4087.03    176.68 o 
   2   7   5     3736.54     3615.58    234.51 o 
   3   7   5      865.96      766.16    379.07 o 
   4   7   5      458.31      769.38    281.09 o 
   5   7   5      211.72      131.71    340.52 o 
  -9   8   5     1204.01     1755.59    382.28 o 
  -8   8   5      497.20      857.72    353.37 o 
  -7   8   5      497.24      697.10    248.96 o 
  -6   8   5     7112.54     7566.87    375.85 o 
  -5   8   5    13088.40    14251.92    414.40 o 
  -4   8   5      488.75      552.54    120.47 o 
  -3   8   5     1802.86     1676.89    138.13 o 
  -2   8   5     5976.15     6057.03    216.84 o 
  -1   8   5      691.09      848.60    117.25 o 
   0   8   5      136.76       67.88     95.99 o 
   1   8   5       92.23      -97.25     97.25 o 
   2   8   5     5733.52     5848.22    407.98 o 
   3   8   5       28.35      187.93    269.84 o 
   4   8   5        8.34      208.81    316.42 o 
   5   8   5     3409.93     4579.31    436.89 o 
  -8   9   5      180.86      342.12    285.91 o 
  -7   9   5       13.11     -287.51    287.51 o 
  -6   9   5     7446.82     7894.53    390.31 o 
  -5   9   5       50.32      265.02    173.47 o 
  -4   9   5      811.57      905.90    131.71 o 
  -3   9   5    12572.89    13198.25    427.25 o 
  -2   9   5    26442.23    26484.83    620.00 o 
  -1   9   5     4258.24     3957.99    159.01 o 
   0   9   5     7296.41     6747.06    247.36 o 
   1   9   5    15809.29    16618.13    361.22 o 
   2   9   5    10372.82    11000.95    494.71 o 
   3   9   5     1858.48     2335.43    324.45 o 
   4   9   5      177.78     1003.88    338.91 o 
   5   9   5      536.91      403.16    374.25 o 
  -8  10   5     4553.12     4307.86    407.98 o 
  -7  10   5     1476.32     1811.81    308.39 o 
  -6  10   5       57.12      168.65    213.63 o 
  -5  10   5     2173.98     2409.32    247.36 o 
  -4  10   5     1461.50     1620.67    216.84 o 
  -3  10   5     6751.82     6683.45    210.41 o 
  -2  10   5       96.02       65.85    107.62 o 
  -1  10   5      439.25      503.32     98.29 o 
   0  10   5      955.20      986.41    106.11 o 
   1  10   5        3.72       -7.09    151.24 o 
   2  10   5        9.82      134.92    218.44 o 
   3  10   5      562.33     1003.88    311.61 o 
   4  10   5      539.33      478.65    359.79 o 
   5  10   5        3.31      -83.52    340.52 o 
  -8  11   5        4.27      223.26    292.33 o 
  -7  11   5     5693.95     5891.59    404.77 o 
  -6  11   5     4965.45     5032.26    379.07 o 
  -5  11   5      168.82      329.27    213.63 o 
  -4  11   5     6992.61     6590.29    316.42 o 
  -3  11   5    14619.91    14536.22    396.73 o 
  -2  11   5     4414.70     4592.16    282.69 o 
  -1  11   5     5858.99     5801.38    293.94 o 
   0  11   5     3743.36     3550.26    592.69 o 
   1  11   5      192.45      334.05    154.81 o 
   2  11   5     3933.09     3223.67    372.64 o 
   3  11   5     4410.57     4855.58    420.83 o 
   4  11   5      100.42      319.64    318.03 o 
  -7  12   5      567.06     1103.47    308.39 o 
  -6  12   5      353.67       20.88    268.24 o 
  -5  12   5     1289.68     1582.12    261.81 o 
  -4  12   5     3245.60     3462.99    266.63 o 
  -3  12   5      226.99      120.47    179.90 o 
  -2  12   5      874.40      938.03    203.99 o 
  -1  12   5     3927.40     3779.26    419.22 o 
   0  12   5      936.40      637.56    165.90 o 
   1  12   5     5122.84     5217.78    251.68 o 
   2  12   5      312.90      311.61    263.42 o 
   3  12   5      542.67     1243.21    356.58 o 
   4  12   5     1608.57     1193.42    367.82 o 
  -7  13   5     1327.73      950.88    319.64 o 
  -6  13   5    11798.25    12912.34    526.84 o 
  -5  13   5      722.34      965.33    255.39 o 
  -4  13   5      211.39      359.79    203.99 o 
  -3  13   5     5749.63     5123.82    310.00 o 
  -2  13   5     1475.76     1440.77    236.11 o 
  -1  13   5      238.86      187.83    258.60 o 
   0  13   5       27.00      121.57    355.78 o 
   1  13   5       75.85     -208.39    208.39 o 
   2  13   5      391.05      893.05    290.72 o 
   3  13   5      657.18      554.14    395.13 o 
  -6  14   5     1832.39     1635.12    372.64 o 
  -5  14   5      540.65      599.12    289.12 o 
  -4  14   5      393.15      282.69    213.63 o 
  -3  14   5      620.48     1037.61    218.44 o 
  -2  14   5      375.92      467.41    207.20 o 
  -1  14   5      111.58       85.95    158.24 o 
   0  14   5      697.36      852.95    176.61 o 
   1  14   5      375.41      436.08    185.22 o 
   2  14   5       65.63      163.83    335.70 o 
   3  14   5      762.74      523.63    382.28 o 
  -6  15   5     1932.39     1721.86    361.40 o 
  -5  15   5       36.04      226.48    285.91 o 
  -4  15   5      777.23     1193.42    252.18 o 
  -3  15   5      590.19      640.88    244.14 o 
  -2  15   5       17.47      236.11    212.02 o 
  -1  15   5      300.45       35.45    205.13 o 
   0  15   5      268.14      -24.89    165.90 o 
   1  15   5      111.12      261.57    189.05 o 
   2  15   5       77.92      125.28    293.94 o 
  -5  16   5       17.08      301.97    271.45 o 
  -4  16   5      731.90      957.30    263.42 o 
  -3  16   5      815.36      721.19    266.63 o 
  -2  16   5       52.04        4.82    218.44 o 
  -1  16   5       67.02      193.15    177.74 o 
   0  16   5      128.70       14.53    182.03 o 
   1  16   5      109.64      181.90    197.12 o 
   2  16   5      253.89       35.34    311.61 o 
  -4  17   5      274.66      -32.12    253.78 o 
  -3  17   5      494.35      673.00    258.60 o 
  -2  17   5      319.79      216.84    250.57 o 
  -1  17   5     1643.19     1643.95    224.85 o 
   0  17   5     4175.03     3213.08    292.33 o 
  -9   0   6     1755.81     1744.35    260.21 o 
  -8   0   6     1879.41     1617.46    228.08 o 
  -7   0   6      671.96      576.63    195.96 o 
  -6   0   6      906.91      942.85    146.17 o 
  -5   0   6       41.84      139.74    128.50 o 
  -4   0   6      635.94      759.74    157.41 o 
  -3   0   6    25664.75    22132.00    946.06 o 
  -2   0   6    40049.88    40651.63   1138.80 o 
  -1   0   6      243.65      181.56    135.72 o 
   0   0   6     2471.49     2382.27    454.56 o 
   1   0   6    35274.86    31408.70   6005.63 o 
   3   0   6       56.51      155.80    226.48 o 
   4   0   6     2070.86     1556.42    348.55 o 
   5   0   6      775.38     1114.71    334.09 o 
  -9   1   6      909.76     1034.26    314.01 o 
  -8   1   6        3.08      -67.46    145.38 o 
  -7   1   6     4588.72     5007.05    392.72 o 
  -6   1   6     2524.06     2682.03    124.87 o 
  -5   1   6      190.44      151.62     87.37 o 
  -4   1   6     8622.40     8475.17    203.97 o 
  -3   1   6    10593.26     9645.48    473.03 o 
  -2   1   6       12.67       36.48    219.25 o 
  -1   1   6     1322.04     1235.43    150.93 o 
   0   1   6      437.19      390.58    103.63 o 
   1   1   6      855.72      712.39    173.65 o 
   2   1   6     1732.52     1703.29    136.77 o 
   3   1   6      914.80      701.24    193.55 o 
   4   1   6      210.48      142.39    188.98 o 
   5   1   6      146.41      238.70    218.64 o 
  -9   2   6     1467.65     1317.09    290.72 o 
  -8   2   6     5291.16     4998.53    324.45 o 
  -7   2   6     2649.78     3106.41    256.99 o 
  -6   2   6      892.77      926.78    152.59 o 
  -5   2   6     2064.27     2149.11    195.96 o 
  -4   2   6     1358.22     1215.90    181.50 o 
  -3   2   6      444.96      388.70    139.74 o 
  -2   2   6    15946.42    16176.16    510.78 o 
  -1   2   6     1252.39     1041.80    125.93 o 
   0   2   6       12.53       68.86    102.74 o 
   1   2   6     8869.61     8480.96    986.21 o 
   2   2   6     3493.27     2706.47    237.72 o 
   3   2   6        9.23     -139.74    236.11 o 
   4   2   6     1349.09      550.93    353.37 o 
   5   2   6      750.03      650.52    375.85 o 
  -9   3   6      116.36     -231.29    367.82 o 
  -8   3   6       78.06     -115.65    205.60 o 
  -7   3   6     2623.44     3011.65    248.96 o 
  -6   3   6     8330.52     8084.07    265.02 o 
  -5   3   6     8685.35     8296.09    342.12 o 
  -4   3   6     5868.38     5650.65    269.84 o 
  -3   3   6      437.97      308.39    131.71 o 
  -2   3   6    11935.09    11897.21    406.37 o 
  -1   3   6     7980.94     7398.96   1317.09 o 
   0   3   6     1331.15      962.06    281.09 o 
   1   3   6      440.20      264.79    251.37 o 
   2   3   6     2363.61     2147.51    207.20 o 
   3   3   6      257.18      -48.19    337.30 o 
   4   3   6      529.22      791.86    301.97 o 
   5   3   6       36.94      234.51    342.12 o 
  -9   4   6     2137.61     1162.90    359.79 o 
  -8   4   6    11393.03    10334.37    457.77 o 
  -7   4   6     6168.19     6583.86    346.94 o 
  -6   4   6     4409.35     5006.56    398.34 o 
  -5   4   6     7249.70     7929.87    298.76 o 
  -4   4   6      327.62      319.64    155.80 o 
  -3   4   6       47.33      120.47    120.47 o 
  -2   4   6      779.86      910.72    147.77 o 
  -1   4   6     1654.20     1504.92    156.61 o 
   0   4   6     2428.62     2356.69    416.01 o 
   1   4   6     1108.70     1012.22    126.96 o 
   2   4   6      509.47      -93.16    253.78 o 
   3   4   6       86.71      395.13    242.54 o 
   4   4   6      775.84      265.02    287.51 o 
   5   4   6      530.95      697.10    338.91 o 
  -9   5   6       24.17     -265.02    265.02 o 
  -8   5   6      828.45      597.51    346.94 o 
  -7   5   6      216.21      183.11    260.21 o 
  -6   5   6      795.68     1029.58    234.51 o 
  -5   5   6      499.62      469.01    144.56 o 
  -4   5   6     3216.54     3403.56    208.81 o 
  -3   5   6     6487.99     6296.35    245.75 o 
  -2   5   6     4783.79     4659.62    224.87 o 
  -1   5   6     6684.31     6285.65    470.62 o 
   0   5   6     4638.92     4710.18    750.10 o 
   1   5   6       10.92      285.69    258.60 o 
   2   5   6     7972.64     7513.86    477.04 o 
   3   5   6       95.87     -128.50    226.48 o 
   4   5   6       18.32      875.39    305.18 o 
   5   5   6      206.52      620.00    346.94 o 
  -9   6   6     4218.71     3419.63    446.53 o 
  -8   6   6     1607.83     1485.75    414.40 o 
  -7   6   6     3494.21     3196.36    311.61 o 
  -6   6   6     8754.78     8741.01    356.58 o 
  -5   6   6     6486.40     7150.86    253.78 o 
  -4   6   6       30.94      141.35    125.28 o 
  -3   6   6     4328.87     4111.90    210.41 o 
  -2   6   6     3933.51     4254.86    210.41 o 
  -1   6   6      101.01       10.34     93.53 o 
   0   6   6      146.32      382.29    115.47 o 
   1   6   6     2725.25     3104.70    244.95 o 
   2   6   6       75.60      -16.06    273.06 o 
   3   6   6        6.73     -310.00    310.00 o 
   4   6   6     1249.24     1485.75    440.10 o 
   5   6   6       21.62     -266.63    330.88 o 
  -9   7   6     1902.11     1362.07    382.28 o 
  -8   7   6     3360.39     2693.62    361.40 o 
  -7   7   6      628.28      504.35    240.93 o 
  -6   7   6     3208.01     3310.40    276.27 o 
  -5   7   6    12591.16    13588.55    407.98 o 
  -4   7   6     1327.05     1537.15    150.98 o 
  -3   7   6     9585.71     9401.16    282.69 o 
  -2   7   6     4407.44     4325.53    212.02 o 
  -1   7   6     1410.45     1285.07    124.18 o 
   0   7   6      560.15      311.68    179.09 o 
   1   7   6     1181.25     1256.50    293.94 o 
   2   7   6     1748.21     2341.86    374.25 o 
   3   7   6      360.94      912.33    281.09 o 
   4   7   6       28.54     -330.88    330.88 o 
   5   7   6        0.46      268.24    374.25 o 
  -8   8   6      481.82      655.33    303.57 o 
  -7   8   6       86.42     -175.08    260.21 o 
  -6   8   6       24.59      -78.70    195.96 o 
  -5   8   6     5025.73     4955.16    290.72 o 
  -4   8   6    16155.92    17136.68    451.35 o 
  -3   8   6      336.69      224.87    118.86 o 
  -2   8   6     4483.16     4674.08    205.60 o 
  -1   8   6    21554.65    22681.83    701.11 o 
   0   8   6     8845.29     9923.09    231.17 o 
   1   8   6        3.39      147.50    162.40 o 
   2   8   6     1722.27     1341.19    310.00 o 
   3   8   6     1493.10     1570.88    327.67 o 
   4   8   6        3.36      -36.94    395.13 o 
  -8   9   6        8.41      223.26    271.45 o 
  -7   9   6        9.19     -107.62    253.78 o 
  -6   9   6       35.36      334.09    210.41 o 
  -5   9   6      801.32     1021.55    200.78 o 
  -4   9   6       58.22      416.01    175.08 o 
  -3   9   6     5396.06     5210.55    197.56 o 
  -2   9   6       25.01     -110.83    110.83 o 
  -1   9   6      326.14      255.16    142.15 o 
   0   9   6     8550.39     8580.01    603.94 o 
   1   9   6     2417.67     2206.10    382.28 o 
   2   9   6      236.06      416.01    334.09 o 
   3   9   6     1100.65     1813.41    371.04 o 
   4   9   6      970.54      762.95    358.19 o 
  -8  10   6      610.18     1537.14    510.78 o 
  -7  10   6      473.16      194.35    242.54 o 
  -6  10   6      202.13      244.14    223.26 o 
  -5  10   6     1645.42     1646.37    242.54 o 
  -4  10   6     1313.54     1676.89    224.87 o 
  -3  10   6      812.69      605.54    179.90 o 
  -2  10   6      734.23      859.32    203.99 o 
  -1  10   6     6854.67     7895.17    619.20 o 
   0  10   6     6399.16     6421.53    463.39 o 
   1  10   6      231.72      175.10    167.08 o 
   2  10   6      595.34      820.77    285.91 o 
   3  10   6     2506.94     3136.93    404.77 o 
   4  10   6     1070.28     1084.19    377.46 o 
  -7  11   6     1317.35     1045.64    306.79 o 
  -6  11   6      238.88     -146.17    301.97 o 
  -5  11   6     2438.60     2277.61    274.66 o 
  -4  11   6     5113.17     5543.04    319.64 o 
  -3  11   6       13.54       -3.21    192.75 o 
  -2  11   6        5.36       67.46    171.86 o 
  -1  11   6      548.66      368.01    168.02 o 
   0  11   6      789.12      604.90    194.12 o 
   1  11   6      896.08      436.49    190.20 o 
   2  11   6       73.25      271.45    277.87 o 
   3  11   6      659.80      719.58    379.07 o 
  -7  12   6      113.63      136.53    266.63 o 
  -6  12   6     1344.70     1440.77    277.87 o 
  -5  12   6       69.83      263.42    242.54 o 
  -4  12   6       22.82      150.98    189.53 o 
  -3  12   6       25.23      -36.94    189.53 o 
  -2  12   6     2257.33     2322.58    261.81 o 
  -1  12   6      276.56      294.25    206.40 o 
   0  12   6     1818.86     2344.57    358.19 o 
   1  12   6       26.46      170.12    188.28 o 
   2  12   6       27.04      232.90    298.76 o 
   3  12   6     2869.75     2552.27    414.40 o 
  -7  13   6     1090.97      692.28    300.36 o 
  -6  13   6      316.27       65.85    266.63 o 
  -5  13   6      106.73      192.75    250.57 o 
  -4  13   6     4065.74     3777.81    313.21 o 
  -3  13   6      449.64      256.99    218.44 o 
  -2  13   6      289.08      539.69    215.23 o 
  -1  13   6      864.70      765.41    191.95 o 
   0  13   6     2045.08     1439.12    233.85 o 
   1  13   6      679.84      739.42    228.60 o 
   2  13   6      233.88      795.08    300.36 o 
  -6  14   6      294.79       -1.61    256.99 o 
  -5  14   6      287.61      301.97    265.02 o 
  -4  14   6     4069.48     3887.03    324.45 o 
  -3  14   6       31.57     -117.25    199.17 o 
  -2  14   6     1581.75     1594.97    276.27 o 
  -1  14   6     2307.58     1976.80    240.19 o 
   0  14   6     1322.55      876.35    199.63 o 
   1  14   6      995.96     1259.35    242.15 o 
   2  14   6      891.92     1236.78    324.45 o 
  -5  15   6       19.38       61.04    269.84 o 
  -4  15   6        1.78     -134.92    226.48 o 
  -3  15   6       15.01      530.05    239.33 o 
  -2  15   6       16.08      252.18    236.11 o 
  -1  15   6      194.46      156.89    195.90 o 
   0  15   6     1063.90      959.94    314.01 o 
   1  15   6     1522.79     1668.82    246.28 o 
  -4  16   6     2241.54     2178.02    316.42 o 
  -3  16   6     4930.14     5072.42    382.28 o 
  -2  16   6      758.78      518.81    266.63 o 
  -1  16   6      957.62      496.85    371.04 o 
   0  16   6     2670.21     3016.87    665.77 o 
  -9   1   7      942.56      717.95    173.13 o 
  -8   1   7     2203.48     2235.12    345.34 o 
  -7   1   7     2018.32     1706.63    213.63 o 
  -6   1   7     1146.64     1293.92    185.76 o 
  -5   1   7    16497.80    15185.24    682.64 o 
  -4   1   7      249.30      293.72    114.11 o 
  -3   1   7      886.35      975.42    116.38 o 
  -2   1   7     4225.38     4337.35    280.28 o 
  -1   1   7      793.70      724.89     86.11 o 
   0   1   7      452.19      365.24     86.42 o 
   1   1   7       16.18      130.63    155.56 o 
   2   1   7      466.85      -42.66    305.98 o 
   3   1   7      445.42       36.36    217.19 o 
   4   1   7      732.30      549.39    235.73 o 
  -9   2   7      432.90      864.14    234.51 o 
  -8   2   7      192.34       32.12    228.08 o 
  -7   2   7      508.55      692.28    229.69 o 
  -6   2   7        8.43      293.94    256.99 o 
  -5   2   7      974.72      894.66    179.90 o 
  -3   2   7     2616.07     2688.80    202.38 o 
  -2   2   7        3.78     -146.17    167.05 o 
  -1   2   7     1261.64     1179.12    132.31 o 
   0   2   7      359.40      448.53    127.68 o 
   1   2   7     1120.03     1473.23    199.97 o 
   2   2   7      189.14     -106.01    256.99 o 
   3   2   7       20.26       24.09    244.14 o 
   4   2   7     1913.87     1408.65    375.85 o 
  -9   3   7     2078.16     2179.63    290.72 o 
  -8   3   7      110.54     -167.05    224.87 o 
  -7   3   7      225.82      459.38    256.99 o 
  -6   3   7     3368.85     2847.81    361.40 o 
  -5   3   7     1591.29     1577.30    191.14 o 
  -4   3   7      168.36      236.11    155.80 o 
  -3   3   7     1058.14      722.80    163.83 o 
  -2   3   7     3143.75     3400.35    232.90 o 
  -1   3   7      189.63      185.16    111.66 o 
   0   3   7     5252.47     4877.42   1183.78 o 
   1   3   7     3359.50     3400.69    445.72 o 
   2   3   7      299.05       83.52    269.84 o 
   3   3   7     1983.86     2243.88    351.76 o 
   4   3   7     2929.12     2704.86    436.89 o 
  -9   4   7     2415.57     2136.26    326.06 o 
  -8   4   7      678.30      263.42    261.81 o 
  -7   4   7      176.13       19.27    276.27 o 
  -6   4   7    12541.11    13864.82    591.09 o 
  -5   4   7       42.96      305.18    271.45 o 
  -4   4   7     8595.56     8583.60    310.00 o 
  -3   4   7     2543.05     2420.56    195.96 o 
  -2   4   7     5099.06     5798.43    253.78 o 
  -1   4   7     3563.41     3670.29    337.30 o 
   0   4   7     1378.35     1437.44    132.65 o 
   1   4   7        1.23      -31.53    208.00 o 
   2   4   7       99.45     -282.69    282.69 o 
   3   4   7      345.14      504.35    300.36 o 
   4   4   7      736.42      427.25    353.37 o 
  -9   5   7     1761.34     1718.65    346.94 o 
  -8   5   7     7284.88     6461.79    388.70 o 
  -7   5   7       21.32       83.52    276.27 o 
  -6   5   7      637.31     1108.29    265.02 o 
  -5   5   7     6812.76     7574.90    412.80 o 
  -4   5   7     2958.53     3389.11    220.05 o 
  -3   5   7      402.94      350.15    146.17 o 
  -2   5   7     9710.33    10464.47    475.44 o 
  -1   5   7     7793.01     7324.14    669.79 o 
   0   5   7     4342.39     3933.54    534.07 o 
   1   5   7     4830.93     3869.58    612.77 o 
   2   5   7     3486.50     3487.09    411.19 o 
   3   5   7     1584.22     1668.85    337.30 o 
   4   5   7      825.56      467.41    353.37 o 
  -9   6   7       74.20      335.70    314.82 o 
  -8   6   7      172.38      245.75    266.63 o 
  -7   6   7     1122.00      823.99    253.78 o 
  -6   6   7     2999.52     3352.16    324.45 o 
  -5   6   7      871.60      823.99    236.11 o 
  -4   6   7      882.51     1140.41    237.72 o 
  -3   6   7      294.96      165.44    139.74 o 
  -2   6   7      542.33      685.85    150.98 o 
  -1   6   7     1220.59     1309.81    211.22 o 
   0   6   7      305.59      397.41    167.45 o 
   1   6   7     1134.05      958.36    227.30 o 
   2   6   7      145.15       32.12    266.63 o 
   3   6   7     1502.04      958.91    380.67 o 
   4   6   7        0.78      310.00    385.49 o 
  -8   7   7     1294.92     1310.67    292.33 o 
  -7   7   7     2617.03     2476.78    295.54 o 
  -6   7   7     1656.56     2388.44    297.15 o 
  -5   7   7     6772.52     7211.89    388.70 o 
  -4   7   7     5522.02     5999.20    346.94 o 
  -3   7   7    10171.00    10658.82    417.62 o 
  -2   7   7     4838.73     4829.88    311.61 o 
  -1   7   7     1840.91     1707.04    815.15 o 
   0   7   7     1579.28     1371.80    197.49 o 
   1   7   7     3346.81     2864.58    268.22 o 
   2   7   7      230.11       69.07    324.45 o 
   3   7   7       32.36       36.94    276.27 o 
   4   7   7      121.67      583.06    334.09 o 
  -8   8   7     1758.88      899.48    290.72 o 
  -7   8   7      164.84     -216.84    216.84 o 
  -6   8   7      675.03      894.66    253.78 o 
  -5   8   7     1225.16     1307.46    258.60 o 
  -4   8   7     3864.75     3994.65    327.67 o 
  -3   8   7      995.58     1212.69    232.90 o 
  -2   8   7       14.20       44.97    202.38 o 
  -1   8   7        0.68      288.81    467.41 o 
   0   8   7     1070.28     1062.75    221.66 o 
   1   8   7       86.82      -51.88    190.65 o 
   2   8   7      569.04      674.61    310.00 o 
   3   8   7     2333.91     2639.01    404.77 o 
  -8   9   7       50.71      -25.70    252.18 o 
  -7   9   7     3581.51     3569.00    329.27 o 
  -6   9   7     1336.21     1203.05    265.02 o 
  -5   9   7      739.21      857.72    255.39 o 
  -4   9   7     3223.13     3601.13    289.12 o 
  -3   9   7     8558.07     9007.64    391.92 o 
  -2   9   7       13.16     -197.56    197.56 o 
  -1   9   7      560.22      353.66    209.61 o 
   0   9   7      744.77      145.33    251.04 o 
   1   9   7      162.51       60.12    365.41 o 
   2   9   7       92.58      380.67    305.18 o 
   3   9   7       23.95      175.08    326.06 o 
  -7  10   7     5167.04     5856.25    380.67 o 
  -6  10   7      832.54      485.08    260.21 o 
  -5  10   7      579.99      875.39    236.11 o 
  -4  10   7     1521.84     1697.77    255.39 o 
  -3  10   7     1150.41      957.30    236.11 o 
  -2  10   7     2269.42     2171.60    276.27 o 
  -1  10   7       16.44     -148.05    185.70 o 
   0  10   7     1372.17      948.27    224.92 o 
   1  10   7      372.89      142.36    238.08 o 
   2  10   7       80.82     -194.35    334.09 o 
   3  10   7      190.63      322.85    327.67 o 
  -7  11   7      788.36      875.39    290.72 o 
  -6  11   7      848.09      767.77    290.72 o 
  -5  11   7      507.42      645.70    245.75 o 
  -4  11   7      444.72      735.65    236.11 o 
  -3  11   7      729.86      220.05    224.87 o 
  -2  11   7      449.22      660.15    226.48 o 
  -1  11   7        7.73     -171.03    171.03 o 
   0  11   7      180.58     -178.75    178.75 o 
   1  11   7      243.83      608.54    225.13 o 
   2  11   7     2398.79     3079.11    412.80 o 
  -7  12   7        5.30      120.47    255.39 o 
  -6  12   7        2.77      221.66    273.06 o 
  -5  12   7       38.10     -236.11    247.36 o 
  -4  12   7      362.55      404.77    231.29 o 
  -3  12   7      158.58      203.99    212.02 o 
  -2  12   7      935.20     1007.10    242.54 o 
  -1  12   7       35.33       33.78    249.77 o 
   0  12   7      342.47      333.58    188.85 o 
   1  12   7      644.37      884.82    226.30 o 
   2  12   7     1562.25     1178.96    350.15 o 
  -6  13   7      161.31       99.59    261.81 o 
  -5  13   7     2360.37     2197.30    343.73 o 
  -4  13   7      190.63     -130.10    229.69 o 
  -3  13   7     2057.71     1789.32    273.06 o 
  -2  13   7      120.19      436.89    218.44 o 
  -1  13   7      296.81        5.37    310.80 o 
   0  13   7     1286.86     1057.03    229.74 o 
   1  13   7     1022.35      618.98    285.10 o 
  -5  14   7      934.62      979.79    340.52 o 
  -4  14   7      375.13      337.30    271.45 o 
  -3  14   7      286.80      155.80    253.78 o 
  -2  14   7     1193.36     1479.32    282.69 o 
  -1  14   7      907.59      753.14    212.26 o 
   0  14   7      180.10      -47.31    228.88 o 
  -4  15   7     3683.12     3448.54    366.22 o 
  -3  15   7     4183.88     3935.22    380.67 o 
  -2  15   7     1463.82      991.03    308.39 o 
  -1  15   7     1898.59     1777.94    239.88 o 
  -9   0   8     2056.58     2072.01    285.91 o 
  -8   0   8     7546.45     5792.00    407.98 o 
  -7   0   8     9194.28     9537.69    467.41 o 
  -6   0   8     5364.12     4825.06    385.49 o 
  -5   0   8      268.98      218.44    239.33 o 
  -4   0   8     3100.77     3257.40    335.70 o 
  -3   0   8     3964.39     3779.42    223.26 o 
  -2   0   8     4535.27     4656.41    369.43 o 
  -1   0   8     5438.85     5315.49   1058.49 o 
   0   0   8      250.08      595.46    275.47 o 
   1   0   8       31.47      227.46    186.83 o 
   2   0   8     2452.46     2065.59    403.16 o 
   3   0   8        7.18       25.70    269.84 o 
  -9   1   8      703.06      587.87    270.65 o 
  -8   1   8      804.44      892.88    188.18 o 
  -7   1   8      427.38      718.96    196.13 o 
  -6   1   8     4598.75     5011.94    265.30 o 
  -5   1   8     1084.40     1219.43    222.46 o 
  -4   1   8      714.55      902.04    196.48 o 
  -3   1   8     5239.46     5522.63    176.03 o 
  -2   1   8     2386.66     2602.86    233.70 o 
  -1   1   8       19.92       38.00    124.32 o 
   0   1   8      528.50      727.58    146.07 o 
   1   1   8       21.98      -20.46    130.66 o 
   2   1   8      429.10      215.37    216.61 o 
   3   1   8      656.54      322.02    389.51 o 
  -9   2   8     2942.12     2308.13    326.06 o 
  -8   2   8     5386.31     5347.08    383.88 o 
  -7   2   8       19.67      295.54    256.99 o 
  -6   2   8      664.18     1220.72    319.64 o 
  -5   2   8     3277.81     3663.77    358.19 o 
  -4   2   8      282.94      494.71    255.39 o 
  -3   2   8     2274.82     1906.57    281.09 o 
  -2   2   8     1932.70     2152.32    322.85 o 
  -1   2   8      831.50      987.09    197.64 o 
   0   2   8      969.80     1110.64    207.70 o 
   1   2   8     1816.26     2006.55    307.59 o 
   2   2   8       33.86     -118.86    287.51 o 
   3   2   8       16.97      165.44    285.91 o 
  -9   3   8      437.29      112.43    236.11 o 
  -8   3   8      200.48      162.23    273.06 o 
  -7   3   8      161.13      265.02    274.66 o 
  -6   3   8     1774.43     2586.00    443.31 o 
  -5   3   8     8089.87     8519.35    480.26 o 
  -4   3   8     8720.58     9804.32    472.23 o 
  -3   3   8     3539.89     3665.38    334.09 o 
  -2   3   8      280.90      502.74    250.57 o 
  -1   3   8     3301.69     3163.26   1051.27 o 
   0   3   8     1263.69     1154.71    377.46 o 
   1   3   8      791.28      240.82    318.83 o 
   2   3   8      540.61     -258.60    273.06 o 
   3   3   8       10.43      -61.04    289.12 o 
  -8   4   8        5.43       62.64    279.48 o 
  -7   4   8      987.23      697.10    374.25 o 
  -6   4   8      116.72      393.52    311.61 o 
  -5   4   8      530.30     1129.17    330.88 o 
  -4   4   8      109.35      157.41    242.54 o 
  -3   4   8     6832.80     7319.51    417.62 o 
  -2   4   8     6610.36     7544.38    416.01 o 
  -1   4   8     3354.40     3062.79    678.62 o 
   0   4   8     8546.13     9388.11   2199.71 o 
   1   4   8     7849.19     7930.62    605.54 o 
   2   4   8     1320.24     1238.39    338.91 o 
   3   4   8     1253.22     1256.06    372.64 o 
  -8   5   8      166.96      327.67    306.79 o 
  -7   5   8      194.29      798.29    303.57 o 
  -6   5   8       78.70      485.08    261.81 o 
  -5   5   8      224.67      334.09    252.18 o 
  -4   5   8      834.96     1490.56    295.54 o 
  -3   5   8     1784.99     1953.15    295.54 o 
  -2   5   8     3198.87     3613.98    342.12 o 
  -1   5   8      871.78     1073.42    224.07 o 
   0   5   8     1349.53     1261.69    228.84 o 
   1   5   8     1215.00     1032.24    247.40 o 
   2   5   8        3.05     -330.88    330.88 o 
   3   5   8      821.06     1175.75    377.46 o 
  -8   6   8       47.34      162.23    284.30 o 
  -7   6   8      858.74     1174.14    321.24 o 
  -6   6   8      305.19      375.85    295.54 o 
  -5   6   8       35.63      350.15    269.84 o 
  -4   6   8     2054.15     2452.69    303.57 o 
  -3   6   8     5658.06     5641.02    369.43 o 
  -2   6   8     2282.54     2727.35    308.39 o 
  -1   6   8     3194.71     3183.06    260.64 o 
   0   6   8     4537.69     5686.16    295.13 o 
   1   6   8     1914.93     2379.99    513.18 o 
   2   6   8      686.53      478.65    306.79 o 
   3   6   8     1529.61     1280.15    390.31 o 
  -8   7   8     2764.48     2775.53    350.15 o 
  -7   7   8     2287.28     2086.47    330.88 o 
  -6   7   8       60.61      -85.13    290.72 o 
  -5   7   8     4483.30     5263.56    422.43 o 
  -4   7   8     5553.23     6180.70    399.95 o 
  -3   7   8      514.51      212.02    255.39 o 
  -2   7   8     6332.94     6770.18    420.83 o 
  -1   7   8     1038.12     1370.59    435.28 o 
   0   7   8      868.99      986.30    270.65 o 
   1   7   8        1.48      179.61    213.34 o 
   2   7   8       31.26      314.82    293.94 o 
   3   7   8      940.14     1296.21    420.83 o 
  -8   8   8     1310.31     1182.17    281.09 o 
  -7   8   8      484.17      191.14    255.39 o 
  -6   8   8     5080.42     6278.68    438.50 o 
  -5   8   8     4515.54     4171.33    367.82 o 
  -4   8   8       38.44     -141.35    228.08 o 
  -3   8   8      268.49      276.27    223.26 o 
  -2   8   8     1884.99     2542.63    318.03 o 
  -1   8   8       84.72      134.52    171.34 o 
   0   8   8      912.26     1245.36    212.64 o 
   1   8   8       59.43      354.86    405.57 o 
   2   8   8      549.54      444.92    311.61 o 
  -7   9   8      413.90      199.17    300.36 o 
  -6   9   8      995.88     1103.47    319.64 o 
  -5   9   8      509.65      261.81    260.21 o 
  -4   9   8      367.70      332.49    240.93 o 
  -3   9   8      229.24      372.64    226.48 o 
  -2   9   8     1554.43      846.47    289.12 o 
  -1   9   8      228.34      197.27    302.77 o 
   0   9   8      366.75      301.22    215.47 o 
   1   9   8      985.40     1064.55    242.54 o 
   2   9   8       46.25      186.32    348.55 o 
  -7  10   8     2527.43     2635.79    363.00 o 
  -6  10   8     2108.04     1974.03    332.49 o 
  -5  10   8      971.17      926.78    271.45 o 
  -4  10   8        9.06       51.40    228.08 o 
  -3  10   8       93.83      226.48    223.26 o 
  -2  10   8       29.49      459.38    260.21 o 
  -1  10   8      182.44      338.17    459.38 o 
   0  10   8      376.69      536.45    221.81 o 
   1  10   8      330.23      287.30    706.73 o 
  -6  11   8      747.42      534.87    276.27 o 
  -5  11   8      165.05      650.52    273.06 o 
  -4  11   8     1423.71     1739.53    326.06 o 
  -3  11   8     2074.54     1970.82    326.06 o 
  -2  11   8       42.80      -57.82    260.21 o 
  -1  11   8        6.89      -28.91    486.68 o 
   0  11   8       56.87       67.14    211.94 o 
   1  11   8      307.99      332.48    235.80 o 
  -6  12   8      225.73        6.42    266.63 o 
  -5  12   8       98.28        4.82    293.94 o 
  -4  12   8      647.89      433.68    250.57 o 
  -3  12   8      156.02       46.58    250.57 o 
  -2  12   8      631.46      721.19    261.81 o 
  -1  12   8     3604.96     3781.70    305.91 o 
   0  12   8      478.87      512.10    218.37 o 
  -5  13   8       38.86      285.91    295.54 o 
  -4  13   8        4.16     -265.02    265.02 o 
  -3  13   8     2224.80     1717.04    329.27 o 
  -2  13   8        8.24      168.65    261.81 o 
  -1  13   8      264.62      580.17    231.51 o 
  -3  14   8       71.14     -213.63    250.57 o 
  -2  14   8     2798.11     2539.42    363.00 o 
  -8   1   9      888.61      702.47    392.72 o 
  -7   1   9     1264.01     1322.62    246.65 o 
  -6   1   9    11955.21    12979.63    620.80 o 
  -5   1   9     1608.65     1731.95    403.96 o 
  -4   1   9      407.03      645.09    199.74 o 
  -3   1   9     3160.52     3172.11    248.74 o 
  -2   1   9     2279.13     2760.31    244.54 o 
  -1   1   9        5.87      185.12    154.98 o 
   0   1   9      293.59      340.67    154.94 o 
   1   1   9      446.96      338.15    236.00 o 
   2   1   9      252.68      567.21    314.85 o 
  -8   2   9      694.14      444.92    305.18 o 
  -7   2   9      582.80     1068.13    330.88 o 
  -6   2   9      376.80     1280.15    383.88 o 
  -5   2   9     1310.73     1570.88    353.37 o 
  -4   2   9     2620.37     2650.25    351.76 o 
  -3   2   9      592.09      470.62    306.79 o 
  -2   2   9      101.18     -329.27    329.27 o 
  -1   2   9      409.10      398.81    239.76 o 
   0   2   9       98.87     -209.24    225.67 o 
   1   2   9        4.69      255.45    297.15 o 
   2   2   9      162.41      512.38    396.73 o 
  -8   3   9        4.55      250.57    318.03 o 
  -7   3   9      872.35      684.25    345.34 o 
  -6   3   9      700.28      350.15    327.67 o 
  -5   3   9      434.81      432.07    277.87 o 
  -4   3   9     1333.70     1318.70    293.94 o 
  -3   3   9     2618.31     2990.77    324.45 o 
  -2   3   9     1530.74     1358.86    353.37 o 
  -1   3   9     1942.46      955.98    978.18 o 
   0   3   9     1584.10     1700.26    316.42 o 
   1   3   9       64.98       10.98    244.95 o 
   2   3   9      380.46     -146.17    338.91 o 
  -8   4   9     1262.97     1270.51    374.25 o 
  -7   4   9     2160.90     2099.32    407.98 o 
  -6   4   9      345.78      -48.19    607.15 o 
  -5   4   9     3497.41     4158.48    432.07 o 
  -4   4   9      237.80      359.79    287.51 o 
  -3   4   9     4457.90     4645.17    399.95 o 
  -2   4   9       81.36       97.98    273.06 o 
  -1   4   9      287.19      212.30    306.79 o 
   0   4   9      906.70     1253.05    237.37 o 
   1   4   9      314.09      435.09    238.73 o 
   2   4   9       49.92      613.57    372.64 o 
  -8   5   9      515.60      528.44    390.31 o 
  -7   5   9     1489.06     1696.16    375.85 o 
  -6   5   9     1168.39     1190.20    379.07 o 
  -5   5   9      161.69      -65.85    277.87 o 
  -4   5   9       13.90      115.65    279.48 o 
  -3   5   9     1472.37     2055.95    346.94 o 
  -2   5   9     2316.72     2695.22    354.97 o 
  -1   5   9      186.89      -80.67    213.20 o 
   0   5   9      780.71      324.22    396.73 o 
   1   5   9      475.82      508.61    400.75 o 
   2   5   9      116.30      273.06    316.42 o 
  -7   6   9        5.16      277.87    330.88 o 
  -6   6   9     1605.67     1684.92    369.43 o 
  -5   6   9     3492.97     4505.42    407.98 o 
  -4   6   9       15.80     -154.20    281.09 o 
  -3   6   9      121.92     -261.81    261.81 o 
  -2   6   9      266.42      364.61    271.45 o 
  -1   6   9        9.26      102.46    209.67 o 
   0   6   9       13.85       12.57    745.28 o 
   1   6   9       30.24     -211.02    211.02 o 
  -7   7   9      177.31      -96.37    322.85 o 
  -6   7   9       44.35      110.83    305.18 o 
  -5   7   9      349.09      472.23    369.43 o 
  -4   7   9        0.47       28.91    258.60 o 
  -3   7   9        5.58      183.11    252.18 o 
  -2   7   9      104.92      305.18    282.69 o 
  -1   7   9       11.16      165.08    209.53 o 
   0   7   9      274.12      400.19    249.08 o 
   1   7   9      310.90      241.55    262.40 o 
  -7   8   9      380.01      438.50    374.25 o 
  -6   8   9       93.65      -35.34    293.94 o 
  -5   8   9     1272.02     2312.95    395.13 o 
  -4   8   9      178.54      361.40    297.15 o 
  -3   8   9      100.45       86.74    274.66 o 
  -2   8   9      769.87      658.55    292.33 o 
  -1   8   9       94.44       54.53    221.81 o 
   0   8   9      246.36      357.93    235.03 o 
   1   8   9      218.41      210.29    260.12 o 
  -6   9   9        5.60      -64.25    287.51 o 
  -5   9   9      627.52      750.10    298.76 o 
  -4   9   9     2881.06     2372.38    348.55 o 
  -3   9   9       56.41     -292.33    292.33 o 
  -2   9   9      495.87      417.62    281.09 o 
  -1   9   9      537.26      381.91    229.43 o 
   0   9   9      732.65     1272.63    251.99 o 
  -6  10   9     2467.33     2560.30    372.64 o 
  -5  10   9      317.45       19.27    314.82 o 
  -4  10   9      845.14     1117.92    305.18 o 
  -3  10   9      530.30      642.48    298.76 o 
  -2  10   9      544.12      981.40    300.36 o 
  -1  10   9      341.48      750.68    233.14 o 
   0  10   9       58.96      290.29    232.87 o 
  -5  11   9     2921.81     3687.86    395.13 o 
  -4  11   9     3184.31     3295.95    382.28 o 
  -3  11   9      823.50      624.82    298.76 o 
  -2  11   9     2416.61     2587.61    404.77 o 
  -1  11   9      996.75      804.09    259.50 o 
  -4  12   9       74.19      -35.34    403.16 o 
  -3  12   9       16.02     -266.63    266.63 o 
  -7   0  10       12.07     -128.50    321.24 o 
  -6   0  10       10.26     -361.40    361.40 o 
  -5   0  10      446.90      706.73    345.34 o 
  -4   0  10     2862.88     2854.24    406.37 o 
  -3   0  10      453.40      671.40    306.79 o 
  -2   0  10      342.90       56.22    306.79 o 
  -1   0  10     5377.14     5280.13   1310.67 o 
   0   0  10     4061.60     4097.98    676.22 o 
   1   0  10      726.99      666.69    393.52 o 
  -7   1  10      516.85      638.97    234.43 o 
  -6   1  10      228.74      656.16    246.75 o 
  -5   1  10     1332.75     1755.53    243.05 o 
  -4   1  10       39.09       92.29    289.12 o 
  -3   1  10      175.04      375.55    349.35 o 
  -2   1  10      842.85     1280.40    254.38 o 
  -1   1  10      105.14      -59.82    174.26 o 
   0   1  10        0.63      -27.46    199.84 o 
   1   1  10       31.56     -186.87    186.87 o 
  -7   2  10       51.29      440.10    337.30 o 
  -6   2  10     1453.04     2422.17    398.34 o 
  -5   2  10      667.44      528.44    334.09 o 
  -4   2  10     1123.02      668.18    371.04 o 
  -3   2  10     2094.56     2502.48    356.58 o 
  -2   2  10      256.14      361.40    314.82 o 
  -1   2  10      448.15      428.13    242.04 o 
   0   2  10     2606.10     3222.50   1057.69 o 
  -7   3  10      367.52       53.01    356.58 o 
  -6   3  10      150.66      -64.25    306.79 o 
  -5   3  10      114.19      330.88    316.42 o 
  -4   3  10     1699.20     2195.69    433.68 o 
  -3   3  10     2064.03     2557.09    358.19 o 
  -2   3  10      315.95      350.15    301.97 o 
  -1   3  10        6.03      388.59    227.08 o 
   0   3  10      211.11       77.47    275.47 o 
  -7   4  10      855.98      513.99    372.64 o 
  -6   4  10     2244.73     1848.75    419.22 o 
  -5   4  10      637.00      629.64    329.27 o 
  -4   4  10      406.81     1472.90    359.79 o 
  -3   4  10     1237.15     1431.14    334.09 o 
  -2   4  10      105.19      170.26    310.00 o 
  -1   4  10        9.07     -194.75    244.37 o 
   0   4  10       44.51      217.44    423.24 o 
  -7   5  10      453.62     1352.43    695.49 o 
  -6   5  10        1.15     -117.25    306.79 o 
  -5   5  10        2.20       22.49    292.33 o 
  -4   5  10        4.74     -277.87    285.91 o 
  -3   5  10      350.97      419.22    306.79 o 
  -2   5  10      369.45      171.86    285.91 o 
  -1   5  10      892.86     1219.11    357.38 o 
   0   5  10       33.66      164.52    249.37 o 
  -6   6  10       29.14      136.53    298.76 o 
  -5   6  10      229.02      520.41    348.55 o 
  -4   6  10      500.15     1093.83    321.24 o 
  -3   6  10       44.79     -273.06    273.06 o 
  -2   6  10       41.14      162.23    351.76 o 
  -1   6  10        4.86      158.99    244.60 o 
   0   6  10       15.71        6.48    261.75 o 
  -6   7  10      294.66      505.96    372.64 o 
  -5   7  10       76.80      433.68    306.79 o 
  -4   7  10     1379.85     1916.21    377.46 o 
  -3   7  10      444.09      636.06    301.97 o 
  -2   7  10        0.56      295.54    301.97 o 
  -1   7  10     1171.87     1593.82    326.06 o 
  -5   8  10      150.02      448.13    338.91 o 
  -4   8  10       49.58      181.50    366.22 o 
  -3   8  10      869.43      981.40    298.76 o 
  -2   8  10      990.70      195.96    316.42 o 
  -1   8  10       75.90      253.60    237.17 o 
  -4   9  10      287.89      332.49    289.12 o 
  -3   9  10      241.28       81.92    308.39 o 
  -2   9  10       11.72      122.07    292.33 o 
  -6   1  11       93.02      185.27    655.33 o 
  -5   1  11      614.18     1039.94    265.11 o 
  -4   1  11      408.19      528.44    240.57 o 
  -3   1  11     2462.39     2506.26    283.93 o 
  -2   1  11      340.23      754.99    250.20 o 
  -5   2  11     1237.66     1027.98    390.31 o 
  -4   2  11     1282.05     1479.32    385.49 o 
  -3   2  11     1341.69     1675.28    351.76 o 
  -2   2  11      654.11     1186.99    351.76 o 
  -5   3  11      629.73      746.89    443.31 o 
  -4   3  11      363.49      602.33    329.27 o 
  -3   3  11      109.35      597.51    311.61 o 
  -2   3  11      108.89      240.93    327.67 o 
  -5   4  11      335.56     -385.49    406.37 o 
  -4   4  11      238.62     -372.64    372.64 o 
  -3   4  11      258.23      444.92    314.82 o 
  -4   5  11      656.15      849.69    407.98 o 
                                                 
